# Supplementary material for: Tris(3-chloro­pentane-2,4-dionato-κ2 O,O′)aluminium
Source: Acta Crystallogr Sect E Struct Rep Online. 2012 May 26;68(Pt 6):m806. doi: 10.1107/S1600536812023203 (PMC3379131; doi:10.1107/S1600536812023203)
Supplement: Supplementary file 1 [file e-68-0m806-sup1.cif]

##############################################################################
#                                                                            #
# This CIF contains the data in a paper accepted for publication in          #
# Acta Crystallographica Section E. It conforms to the requirements of       #
# Notes for Authors for Acta Crystallographica Section E, and has been       #
# peer reviewed under the auspices of the IUCr Commission on Journals.       #
#                                                                            #
# Full details of the Crystallographic Information File format               #
# are given in the paper "The Crystallographic Information File (CIF):       #
# a New Standard Archive File for Crystallography" by S. R. Hall, F. H.      #
# Allen and I. D. Brown [Acta Cryst. (1991), A47, 655-685].                  #
#                                                                            #
# The current version of the core CIF dictionary is obtainable from          #
# ftp://ftp.iucr.org/pub/cif_core.dic.                                       #
#                                                                            #
# Software is freely available for graphical display of the structure(s)     #
# in this CIF. For information consult the CIF software page                 #
# http://www.iucr.org/resources/cif/software.                                #
#                                                                            #
# This file may be used for bona fide research purposes within the           #
# scientific community so long as proper attribution is given to the journal # 
# article from which it was obtained.                                        #
#                                                                            #
##############################################################################
data_I
_audit_creation_method     'WinGX routine CIF_UPDATE'
_chemical_name_systematic
;
Tris(3-chloropentane-2,4-dionato-\k^2^<i>O</i>,<i>O</i>')aluminium
;
_chemical_name_common
;
tris(3-chloro-acetilacetonato)aluminium(III)
;
_chemical_formula_moiety     'C15 H18 Al Cl3 O6'
_chemical_formula_sum     'C15 H18 Al Cl3 O6'
_chemical_formula_iupac     '[Al (C5 H6 Cl O2)3]'
_chemical_formula_weight     427.62
_symmetry_cell_setting     monoclinic
_symmetry_space_group_name_H-M     'C 2/c'
_symmetry_space_group_name_Hall     '-C 2yc'
loop_
    _symmetry_equiv_pos_as_xyz
    'x, y, z'
    '-x, y, -z+1/2'
    'x+1/2, y+1/2, z'
    '-x+1/2, y+1/2, -z+1/2'
    '-x, -y, -z'
    'x, -y, z-1/2'
    '-x+1/2, -y+1/2, -z'
    'x+1/2, -y+1/2, z-1/2'
_cell_length_a     12.8790(3)
_cell_length_b     9.9086(2)
_cell_length_c     15.5311(4)
_cell_angle_alpha     90
_cell_angle_beta     106.368(2)
_cell_angle_gamma     90
_cell_volume     1901.64(8)
_cell_formula_units_Z     4
_cell_measurement_reflns_used     2269
_cell_measurement_theta_min     2.55
_cell_measurement_theta_max     27.48
_cell_measurement_temperature     293(2)
_exptl_crystal_description     plate
_exptl_crystal_colour     pink
_exptl_crystal_size_max     0.33
_exptl_crystal_size_mid     0.25
_exptl_crystal_size_min     0.08
_exptl_crystal_density_diffrn     1.494
_exptl_crystal_density_method     'not measured'
_exptl_crystal_F_000     880
_exptl_absorpt_coefficient_mu     0.556
_exptl_absorpt_correction_type     multi-scan
_exptl_absorpt_process_details     '(SCALEPACK; Otwinowski & Minor, 1997)'
_exptl_absorpt_correction_T_min     0.8379
_exptl_absorpt_correction_T_max     0.9569
_exptl_special_details
;
211 frames in 5 sets of \w scans. Rotation/frame = 2.0 \%. Crystal-detector
distance = 25.00 mm. Measuring time = 55 s/\%.
;
_diffrn_ambient_temperature     293(2)
_diffrn_radiation_type     MoK\a
_diffrn_radiation_wavelength     0.71073
_diffrn_radiation_monochromator     graphite
_diffrn_measurement_device_type
;
Nonius KappaCCD area-detector
;
_diffrn_measurement_method     '\w scans'
_diffrn_detector_area_resol_mean     0.055
_diffrn_reflns_number     3916
_diffrn_reflns_av_R_equivalents     0.0137
_diffrn_reflns_theta_min     5.64
_diffrn_reflns_theta_max     27.49
_diffrn_reflns_theta_full     27.49
_diffrn_measured_fraction_theta_max     0.985
_diffrn_measured_fraction_theta_full     0.985
_diffrn_reflns_limit_h_min     -16
_diffrn_reflns_limit_h_max     16
_diffrn_reflns_limit_k_min     -10
_diffrn_reflns_limit_k_max     12
_diffrn_reflns_limit_l_min     -20
_diffrn_reflns_limit_l_max     20
_refine_special_details
;
Refinement of <i>F</i>^2^ against ALL reflections. The weighted <i>R</i>-factor
<i>wR</i> and goodness of fit <i>S</i> are based on <i>F</i>^2^, conventional
<i>R</i>-factors <i>R</i> are based on <i>F</i>, with <i>F</i> set to zero for
negative <i>F</i>^2^. The threshold expression of <i>F</i>^2^ >
2\s(<i>F</i>^2^) is used only for calculating <i>R</i>-factors(gt) <i>etc</i>.
and is not relevant to the choice of reflections for refinement.
<i>R</i>-factors based on <i>F</i>^2^ are statistically about twice as large
as those based on <i>F</i>, and <i>R</i>- factors based on ALL data will be
even larger.
;
_reflns_number_total     2156
_reflns_number_gt     1759
_reflns_threshold_expression     >2\s(I)
_refine_ls_structure_factor_coef     Fsqd
_refine_ls_matrix_type     full
_refine_ls_R_factor_all     0.053
_refine_ls_R_factor_gt     0.0419
_refine_ls_wR_factor_ref     0.1251
_refine_ls_goodness_of_fit_ref     1.054
_refine_ls_restrained_S_all     1.054
_refine_ls_number_reflns     2156
_refine_ls_number_parameters     118
_refine_ls_number_restraints     0
_refine_ls_hydrogen_treatment     constr
_refine_ls_weighting_scheme     calc
_refine_ls_weighting_details
         'calc w=1/[\s^2^(Fo^2^)+(0.0632P)^2^+1.1678P] where P=(Fo^2^+2Fc^2^)/3'
_atom_sites_solution_hydrogens     geom
_atom_sites_solution_primary     direct
_atom_sites_solution_secondary     difmap
_refine_ls_shift/su_max     0
_refine_ls_shift/su_mean     0
_refine_diff_density_max     0.331
_refine_diff_density_min     -0.343
_refine_ls_extinction_method     none
loop_
    _atom_type_symbol
    _atom_type_description
    _atom_type_scat_dispersion_real
    _atom_type_scat_dispersion_imag
    _atom_type_scat_source
    C C 0.0033 0.0016 'International Tables Vol C Tables 4.2.6.8 and 6.1.1.4'
    H H 0 0 'International Tables Vol C Tables 4.2.6.8 and 6.1.1.4'
    Al Al 0.0645 0.0514 'International Tables Vol C Tables 4.2.6.8 and 6.1.1.4'
    Cl Cl 0.1484 0.1585 'International Tables Vol C Tables 4.2.6.8 and 6.1.1.4'
    O O 0.0106 0.006 'International Tables Vol C Tables 4.2.6.8 and 6.1.1.4'
_computing_data_collection     'COLLECT (Hooft, 1998)'
_computing_cell_refinement     'DENZO-SMN (Otwinowski & Minor, 1997)'
_computing_data_reduction     'DENZO-SMN (Otwinowski & Minor, 1997)'
_computing_structure_solution     'SIR97 (Altomare <i>et al.</i>, 1999)'
_computing_structure_refinement     'SHELXL97 (Sheldrick, 2008)'
_computing_molecular_graphics     'ORTEP-3 for Windows (Farrugia, 1997)'
_computing_publication_material
;
WinGX (Farrugia, 1999) and publCIF (Westrip, 2010)
;
loop_
    _atom_site_type_symbol
    _atom_site_label
    _atom_site_fract_x
    _atom_site_fract_y
    _atom_site_fract_z
    _atom_site_U_iso_or_equiv
    _atom_site_adp_type
    _atom_site_calc_flag
    _atom_site_refinement_flags
    _atom_site_occupancy
    _atom_site_disorder_assembly
    _atom_site_disorder_group
    Al Al1 0.5 0.15245(8) 0.25 0.0454(2) Uani d S 1 . .
    Cl Cl1 0.36200(7) 0.39260(8) -0.04272(5) 0.0995(3) Uani d . 1 . .
    Cl Cl2 0.5 -0.35153(8) 0.25 0.0799(3) Uani d S 1 . .
    O O1 0.39394(11) 0.28432(14) 0.20496(10) 0.0575(4) Uani d . 1 . .
    O O2 0.53620(11) 0.15368(15) 0.14118(9) 0.0565(4) Uani d . 1 . .
    O O3 0.39461(10) 0.01885(13) 0.20911(9) 0.0527(3) Uani d . 1 . .
    C C1 0.2712(2) 0.4373(3) 0.1141(2) 0.0824(8) Uani d . 1 . .
    H H1A 0.2095 0.4025 0.0694 0.124 Uiso calc R 1 . .
    H H1B 0.292 0.5223 0.0945 0.124 Uiso calc R 1 . .
    H H1C 0.2532 0.4496 0.1695 0.124 Uiso calc R 1 . .
    C C2 0.36336(15) 0.33939(18) 0.12819(15) 0.0558(5) Uani d . 1 . .
    C C3 0.41130(17) 0.3110(2) 0.06059(14) 0.0587(5) Uani d . 1 . .
    C C4 0.49653(15) 0.2202(2) 0.06969(12) 0.0529(4) Uani d . 1 . .
    C C5 0.5460(2) 0.1956(3) -0.00518(15) 0.0756(7) Uani d . 1 . .
    H H5A 0.6094 0.1406 0.016 0.113 Uiso calc R 1 . .
    H H5B 0.5656 0.2803 -0.0262 0.113 Uiso calc R 1 . .
    H H5C 0.4947 0.1502 -0.0534 0.113 Uiso calc R 1 . .
    C C6 0.29806(17) -0.1843(2) 0.17442(17) 0.0671(6) Uani d . 1 . .
    H H6A 0.2393 -0.1214 0.156 0.101 Uiso calc R 1 . .
    H H6B 0.2852 -0.2439 0.2191 0.101 Uiso calc R 1 . .
    H H6C 0.3034 -0.2359 0.1235 0.101 Uiso calc R 1 . .
    C C7 0.40167(15) -0.10871(18) 0.21301(11) 0.0468(4) Uani d . 1 . .
    C C8 0.5 -0.1744(3) 0.25 0.0493(6) Uani d S 1 . .
loop_
    _atom_site_aniso_label
    _atom_site_aniso_U_11
    _atom_site_aniso_U_22
    _atom_site_aniso_U_33
    _atom_site_aniso_U_12
    _atom_site_aniso_U_13
    _atom_site_aniso_U_23
    Al1 0.0412(4) 0.0466(4) 0.0457(4) 0 0.0078(3) 0
    Cl1 0.1147(6) 0.0930(5) 0.0719(4) 0.0188(4) -0.0043(4) 0.0304(3)
    Cl2 0.0779(6) 0.0479(4) 0.0966(6) 0 -0.0039(4) 0
    O1 0.0517(7) 0.0531(8) 0.0671(8) 0.0097(6) 0.0155(6) 0.0005(6)
    O2 0.0512(7) 0.0686(8) 0.0482(7) 0.0139(6) 0.0116(5) 0.0076(6)
    O3 0.0422(6) 0.0522(7) 0.0565(7) 0.0005(5) 0.0021(5) -0.0059(6)
    C1 0.0621(13) 0.0577(12) 0.114(2) 0.0167(11) 0.0029(13) -0.0025(13)
    C2 0.0430(9) 0.0406(9) 0.0739(13) -0.0008(7) 0.0002(8) -0.0001(8)
    C3 0.0546(11) 0.0536(10) 0.0573(11) -0.0005(9) -0.0015(8) 0.0105(9)
    C4 0.0461(9) 0.0589(10) 0.0483(9) -0.0071(8) 0.0043(7) 0.0034(8)
    C5 0.0700(14) 0.1046(19) 0.0528(11) 0.0003(14) 0.0182(10) 0.0051(12)
    C6 0.0496(11) 0.0674(13) 0.0775(14) -0.0105(10) 0.0066(10) -0.0102(11)
    C7 0.0457(9) 0.0526(10) 0.0400(8) -0.0046(7) 0.0088(7) -0.0045(7)
    C8 0.0512(14) 0.0484(13) 0.0443(12) 0 0.0072(10) 0
_geom_special_details
;
All s.u.'s (except the s.u. in the dihedral angle between two l.s. planes) are
estimated using the full covariance matrix. The cell s.u.'s are taken into
account individually in the estimation of s.u.'s in distances, angles and
torsion angles; correlations between s.u.'s in cell parameters are only used
when they are defined by crystal symmetry. An approximate (isotropic)
treatment of cell s.u.'s is used for estimating s.u.'s involving l.s. planes.
;
loop_
    _geom_bond_atom_site_label_1
    _geom_bond_atom_site_label_2
    _geom_bond_site_symmetry_2
    _geom_bond_distance
    _geom_bond_publ_flag
    Al1 O3 . 1.8741(14) ?
    Al1 O3 2_655 1.8741(14) ?
    Al1 O2 2_655 1.8756(13) ?
    Al1 O2 . 1.8756(13) ?
    Al1 O1 2_655 1.8772(14) ?
    Al1 O1 . 1.8772(14) ?
    Cl1 C3 . 1.748(2) ?
    Cl2 C8 . 1.755(3) ?
    O1 C2 . 1.269(3) ?
    O2 C4 . 1.268(2) ?
    O3 C7 . 1.267(2) ?
    C1 C2 . 1.500(3) ?
    C1 H1A . 0.96 ?
    C1 H1B . 0.96 ?
    C1 H1C . 0.96 ?
    C2 C3 . 1.389(3) ?
    C3 C4 . 1.395(3) ?
    C4 C5 . 1.495(3) ?
    C5 H5A . 0.96 ?
    C5 H5B . 0.96 ?
    C5 H5C . 0.96 ?
    C6 C7 . 1.500(3) ?
    C6 H6A . 0.96 ?
    C6 H6B . 0.96 ?
    C6 H6C . 0.96 ?
    C7 C8 . 1.396(2) ?
    C8 C7 2_655 1.396(2) ?
loop_
    _geom_angle_atom_site_label_1
    _geom_angle_atom_site_label_2
    _geom_angle_atom_site_label_3
    _geom_angle_site_symmetry_1
    _geom_angle_site_symmetry_3
    _geom_angle
    _geom_angle_publ_flag
    O3 Al1 O3 . 2_655 90.12(8) ?
    O3 Al1 O2 . 2_655 88.26(6) ?
    O3 Al1 O2 2_655 2_655 92.26(6) ?
    O3 Al1 O2 . . 92.26(6) ?
    O3 Al1 O2 2_655 . 88.26(6) ?
    O2 Al1 O2 2_655 . 179.26(10) ?
    O3 Al1 O1 . 2_655 178.02(6) ?
    O3 Al1 O1 2_655 2_655 89.08(6) ?
    O2 Al1 O1 2_655 2_655 89.96(6) ?
    O2 Al1 O1 . 2_655 89.53(7) ?
    O3 Al1 O1 . . 89.08(6) ?
    O3 Al1 O1 2_655 . 178.02(6) ?
    O2 Al1 O1 2_655 . 89.53(7) ?
    O2 Al1 O1 . . 89.96(6) ?
    O1 Al1 O1 2_655 . 91.78(9) ?
    C2 O1 Al1 . . 130.55(13) ?
    C4 O2 Al1 . . 130.63(13) ?
    C7 O3 Al1 . . 130.76(12) ?
    C2 C1 H1A . . 109.5 ?
    C2 C1 H1B . . 109.5 ?
    H1A C1 H1B . . 109.5 ?
    C2 C1 H1C . . 109.5 ?
    H1A C1 H1C . . 109.5 ?
    H1B C1 H1C . . 109.5 ?
    O1 C2 C3 . . 122.47(17) ?
    O1 C2 C1 . . 116.0(2) ?
    C3 C2 C1 . . 121.5(2) ?
    C2 C3 C4 . . 123.97(18) ?
    C2 C3 Cl1 . . 118.44(16) ?
    C4 C3 Cl1 . . 117.59(17) ?
    O2 C4 C3 . . 122.35(18) ?
    O2 C4 C5 . . 116.20(19) ?
    C3 C4 C5 . . 121.44(19) ?
    C4 C5 H5A . . 109.5 ?
    C4 C5 H5B . . 109.5 ?
    H5A C5 H5B . . 109.5 ?
    C4 C5 H5C . . 109.5 ?
    H5A C5 H5C . . 109.5 ?
    H5B C5 H5C . . 109.5 ?
    C7 C6 H6A . . 109.5 ?
    C7 C6 H6B . . 109.5 ?
    H6A C6 H6B . . 109.5 ?
    C7 C6 H6C . . 109.5 ?
    H6A C6 H6C . . 109.5 ?
    H6B C6 H6C . . 109.5 ?
    O3 C7 C8 . . 121.98(17) ?
    O3 C7 C6 . . 115.78(17) ?
    C8 C7 C6 . . 122.24(19) ?
    C7 C8 C7 2_655 . 124.4(2) ?
    C7 C8 Cl2 2_655 . 117.82(12) ?
    C7 C8 Cl2 . . 117.82(12) ?
loop_
    _geom_torsion_atom_site_label_1
    _geom_torsion_atom_site_label_2
    _geom_torsion_atom_site_label_3
    _geom_torsion_atom_site_label_4
    _geom_torsion_site_symmetry_1
    _geom_torsion_site_symmetry_2
    _geom_torsion_site_symmetry_3
    _geom_torsion_site_symmetry_4
    _geom_torsion
    _geom_torsion_publ_flag
    O3 Al1 O1 C2 . . . . -89.43(17) ?
    O2 Al1 O1 C2 2_655 . . . -177.70(17) ?
    O2 Al1 O1 C2 . . . . 2.83(18) ?
    O1 Al1 O1 C2 2_655 . . . 92.36(17) ?
    O3 Al1 O2 C4 . . . . 87.74(18) ?
    O3 Al1 O2 C4 2_655 . . . 177.79(18) ?
    O1 Al1 O2 C4 2_655 . . . -93.12(18) ?
    O1 Al1 O2 C4 . . . . -1.34(18) ?
    O3 Al1 O3 C7 2_655 . . . 1.05(13) ?
    O2 Al1 O3 C7 2_655 . . . -91.21(17) ?
    O2 Al1 O3 C7 . . . . 89.32(16) ?
    O1 Al1 O3 C7 . . . . 179.24(16) ?
    Al1 O1 C2 C3 . . . . -2.7(3) ?
    Al1 O1 C2 C1 . . . . 176.98(15) ?
    O1 C2 C3 C4 . . . . 0.2(3) ?
    C1 C2 C3 C4 . . . . -179.5(2) ?
    O1 C2 C3 Cl1 . . . . 179.76(15) ?
    C1 C2 C3 Cl1 . . . . 0.1(3) ?
    Al1 O2 C4 C3 . . . . -0.2(3) ?
    Al1 O2 C4 C5 . . . . 179.99(15) ?
    C2 C3 C4 O2 . . . . 1.3(3) ?
    Cl1 C3 C4 O2 . . . . -178.31(15) ?
    C2 C3 C4 C5 . . . . -179.0(2) ?
    Cl1 C3 C4 C5 . . . . 1.4(3) ?
    Al1 O3 C7 C8 . . . . -2.0(3) ?
    Al1 O3 C7 C6 . . . . 178.65(13) ?
    O3 C7 C8 C7 . . . 2_655 1.01(12) ?
    C6 C7 C8 C7 . . . 2_655 -179.72(19) ?
    O3 C7 C8 Cl2 . . . . -178.99(12) ?
    C6 C7 C8 Cl2 . . . . 0.28(19) ?
loop_
    _geom_hbond_atom_site_label_D
    _geom_hbond_atom_site_label_H
    _geom_hbond_atom_site_label_A
    _geom_hbond_site_symmetry_A
    _geom_hbond_distance_DH
    _geom_hbond_distance_HA
    _geom_hbond_distance_DA
    _geom_hbond_angle_DHA
    C6 H6A Cl1 7_555 0.96 2.94 3.796(2) 149.2
_iucr_refine_instructions_details
;
TITL I in C 2/c
CELL  0.71073  12.8790   9.9086  15.5311   90.000  106.368   90.000
ZERR     4.00   0.0003   0.0002   0.0004    0.000    0.002    0.000
LATT   7
SYMM  - X,   Y, 1/2 - Z
SFAC  C    H    AL   CL   O
UNIT  60   72   4    12   24
MERG   2
FMAP   2
PLAN   20
SIZE     0.08   0.25   0.33
ACTA
BOND   $H
CONF
HTAB
LIST   1
L.S.  10
WGHT    0.063200    1.167800
FVAR       0.77222
MOLE    1
AL1   3    0.500000    0.847549    0.750000    10.50000    0.04124    0.04663 =
         0.04571    0.00000    0.00778    0.00000
CL1   4    0.638000    0.607404    1.042716    11.00000    0.11471    0.09303 =
         0.07190    0.03044   -0.00430    0.01880
CL2   4    0.500000    1.351529    0.750000    10.50000    0.07792    0.04787 =
         0.09660    0.00000   -0.00386    0.00000
O1    5    0.463800    0.846325    0.858819    11.00000    0.05118    0.06863 =
         0.04824    0.00759    0.01163    0.01390
O2    5    0.606058    0.715681    0.795041    11.00000    0.05170    0.05308 =
         0.06713    0.00048    0.01553    0.00967
O3    5    0.605389    0.981153    0.790888    11.00000    0.04217    0.05217 =
         0.05646   -0.00590    0.00213    0.00052
C1    1    0.454001    0.804374    1.005179    11.00000    0.06998    0.10455 =
         0.05279    0.00514    0.01824    0.00034
AFIX 137
H1A   2    0.390581    0.859426    0.983961    11.00000   -1.50000
H1B   2    0.505290    0.849788    1.053441    11.00000   -1.50000
H1C   2    0.434366    0.719675    1.026216    11.00000   -1.50000
AFIX   0
C2    1    0.503471    0.779819    0.930306    11.00000    0.04614    0.05889 =
         0.04830    0.00344    0.00430   -0.00708
C3    1    0.588696    0.689015    0.939413    11.00000    0.05465    0.05363 =
         0.05727    0.01046   -0.00146   -0.00046
C4    1    0.636641    0.660607    0.871810    11.00000    0.04299    0.04064 =
         0.07393   -0.00014    0.00018   -0.00075
C5    1    0.728783    0.562730    0.885851    11.00000    0.06208    0.05768 =
         0.11390   -0.00248    0.00292    0.01668
AFIX 137
H5A   2    0.790514    0.597463    0.930564    11.00000   -1.50000
H5B   2    0.746842    0.550422    0.830468    11.00000   -1.50000
H5C   2    0.707957    0.477672    0.905506    11.00000   -1.50000
AFIX   0
C6    1    0.701941    1.184266    0.825577    11.00000    0.04955    0.06735 =
         0.07751   -0.01016    0.00659   -0.01055
AFIX 137
H6A   2    0.760736    1.121368    0.844023    11.00000   -1.50000
H6B   2    0.696647    1.235898    0.876473    11.00000   -1.50000
H6C   2    0.714760    1.243890    0.780932    11.00000   -1.50000
AFIX   0
C7    1    0.598327    1.108712    0.786994    11.00000    0.04575    0.05263 =
         0.03999   -0.00448    0.00883   -0.00462
C8    1    0.500000    1.174445    0.750000    10.50000    0.05123    0.04843 =
         0.04431    0.00000    0.00716    0.00000
HKLF    4
REM  k1901 in C 2/c
REM R1 =  0.0419 for   1759 Fo > 4sig(Fo)  and  0.0530 for all   2156 data
REM    118 parameters refined using      0 restraints
END
WGHT      0.0632      1.1677
REM Highest difference peak  0.331,  deepest hole -0.343,  1-sigma level  0.043
Q1    1   0.6183  0.5445  1.0002  11.00000  0.05    0.33
Q2    1   0.5000  1.2128  0.7500  10.50000  0.05    0.20
Q3    1   0.5503  0.7219  0.9385  11.00000  0.05    0.20
Q4    1   0.5990  0.6676  0.9687  11.00000  0.05    0.18
Q5    1   0.5919  0.6523  0.9024  11.00000  0.05    0.17
Q6    1   0.7956  0.6184  0.8650  11.00000  0.05    0.16
Q7    1   0.7379  1.1427  0.9029  11.00000  0.05    0.16
Q8    1   0.4598  0.8074  0.8291  11.00000  0.05    0.14
Q9    1   0.4547  1.1456  0.7454  11.00000  0.05    0.14
Q10   1   0.7654  0.5537  0.9669  11.00000  0.05    0.14
Q11   1   0.4010  1.3393  0.7073  11.00000  0.05    0.13
Q12   1   0.4623  1.1441  0.7206  11.00000  0.05    0.13
Q13   1   0.7113  0.5050  0.8314  11.00000  0.05    0.12
Q14   1   0.3608  0.7734  0.9803  11.00000  0.05    0.12
Q15   1   0.6434  1.1466  0.8088  11.00000  0.05    0.12
Q16   1   0.6119  0.7717  0.8003  11.00000  0.05    0.12
Q17   1   0.5024  0.7612  1.0634  11.00000  0.05    0.11
Q18   1   0.4880  0.7751  0.9521  11.00000  0.05    0.11
Q19   1   0.5563  0.7378  0.7877  11.00000  0.05    0.11
Q20   1   0.4543  1.3136  0.7681  11.00000  0.05    0.11
;
data_global
_journal_date_recd_electronic     2012-04-30
_journal_date_accepted     2012-05-21
_journal_name_full     'Acta Crystallographica, Section E'
_journal_year     2012
_journal_volume     68
_journal_issue      6
_journal_page_first     m806
_journal_page_last     m806
_journal_paper_category     QM
_journal_paper_doi     10.1107/S1600536812023203
_journal_coeditor_code     IM2374
_publ_contact_author_name     'Perdih, Franc'
_publ_contact_author_address
;
Faculty of Chemistry and Chemical Technology
University of Ljubljana
A\<sker\<ceva 5, PO Box 537
SI-1000 Ljubljana
Slovenia
;
_publ_contact_author_email     franc.perdih@fkkt.uni-lj.si
_publ_contact_author_fax      38612419220
_publ_contact_author_phone      38612419148
_publ_section_title
;
Tris(3-chloropentane-2,4-dionato-\k^2^<i>O</i>,<i>O</i>')aluminium
;
loop_
    _publ_author_name
    _publ_author_footnote
    _publ_author_address
    'Perdih, Franc' .
;
Faculty of Chemistry and Chemical Technology
University of Ljubljana
A\<sker\<ceva 5, PO Box 537
SI-1000 Ljubljana
Slovenia
CO EN--FIST
Dunajska 156
SI-1000 Ljubljana
Slovenia
;
