# Supplementary material for: Tris(3-chloro­pentane-2,4-dionato-κ2 O,O′)aluminium
Source: Acta Crystallogr Sect E Struct Rep Online. 2012 May 26;68(Pt 6):m806. doi: 10.1107/S1600536812023203 (PMC3379131; doi:10.1107/S1600536812023203)
Supplement: Supplementary file 2 [file e-68-0m806-Isup2.hkl]

#
# h,k,l, Fc-squared, Fo-squared, sigma(Fo-squared) and status flag
#
data_I
_shelx_title ' k1901 in C 2/c'
_shelx_refln_list_code          4
_shelx_F_calc_maximum      131.07
_exptl_crystal_F_000       880.00
_reflns_d_resolution_high  0.7699
 
loop_
 _symmetry_equiv_pos_as_xyz
 'x, y, z'
 '-x, y, -z+1/2'
 'x+1/2, y+1/2, z'
 '-x+1/2, y+1/2, -z+1/2'
 '-x, -y, -z'
 'x, -y, z-1/2'
 '-x+1/2, -y+1/2, -z'
 'x+1/2, -y+1/2, z-1/2'
 
_cell_length_a    12.8790
_cell_length_b     9.9086
_cell_length_c    15.5311
_cell_angle_alpha  90.000
_cell_angle_beta  106.368
_cell_angle_gamma  90.000
 
_shelx_F_squared_multiplier     1.000
 
loop_
 _refln_index_h
 _refln_index_k
 _refln_index_l
 _refln_F_squared_calc
 _refln_F_squared_meas
 _refln_F_squared_sigma
 _refln_observed_status
   6   0   0     1181.65     1053.63     18.95 o
   8   0   0    10331.00    10596.79    167.86 o
  10   0   0     3075.79     3155.34     55.17 o
  12   0   0       66.18       72.95      4.70 o
  14   0   0       47.70       51.48      5.53 o
  16   0   0        4.10        0.50      5.20 o
   5   1   0        8.91       -2.31      2.31 o
   7   1   0      729.01      678.89      9.48 o
   9   1   0      105.41      122.56      3.85 o
  11   1   0      556.21      546.07      9.01 o
  13   1   0      123.86      148.79      4.23 o
  15   1   0       23.84       31.57      3.67 o
   4   2   0     3505.40     3376.47     38.35 o
   6   2   0     1897.70     2149.33     25.32 o
   8   2   0        9.76       16.52      2.41 o
  10   2   0      228.36      234.00      5.20 o
  12   2   0       43.96       41.28      3.18 o
  14   2   0       73.65       76.63      3.70 o
   1   3   0      116.71      108.17      4.94 o
   3   3   0    11817.90    10886.59    152.28 o
   5   3   0    14047.68    14899.68    352.75 o
   7   3   0      499.68      485.81      7.45 o
   9   3   0       92.55       82.05      8.30 o
  11   3   0        0.88        0.41      2.57 o
  13   3   0        1.43        0.89      2.41 o
  15   3   0       26.47       30.15      3.62 o
   0   4   0    12664.14    11033.80    173.73 o
   2   4   0     2091.22     1950.06     27.75 o
   4   4   0      643.85      666.62      9.02 o
   6   4   0     3872.11     3699.66     42.62 o
   8   4   0      931.52      886.30     11.27 o
  10   4   0       64.89       72.66      2.44 o
  12   4   0       35.20       44.14      2.93 o
  14   4   0      124.07      129.73      4.14 o
   1   5   0     1810.52     1802.21     23.98 o
   3   5   0       61.72       40.87      1.47 o
   5   5   0     1647.59     1628.47     20.96 o
   7   5   0      728.03      815.50     17.02 o
   9   5   0        2.89       -1.70      1.70 o
  11   5   0      110.35       98.10      2.98 o
  13   5   0        0.35       -0.10      2.35 o
   0   6   0     4070.13     4312.94     62.05 o
   2   6   0     4344.57     4192.20     54.84 o
   4   6   0     1587.11     1647.31     23.19 o
   6   6   0      818.90      813.62     16.69 o
   8   6   0       74.96       78.22      3.94 o
  10   6   0      253.70      241.18     12.33 o
  12   6   0       15.36       10.85      6.96 o
  14   6   0       35.81       31.83      6.54 o
   1   7   0      329.92      337.23      4.53 o
   3   7   0       41.19       47.79      2.18 o
   5   7   0      758.72      764.36     13.79 o
   7   7   0      266.89      238.61      8.13 o
   9   7   0      185.03      187.02      4.98 o
  11   7   0        4.08        4.30      5.37 o
  13   7   0       17.16       15.92      6.62 o
   0   8   0       31.53       36.39      3.19 o
   2   8   0      153.03      153.44      3.69 o
   4   8   0      137.37      138.68      3.19 o
   6   8   0      194.82      197.02      6.20 o
   8   8   0      142.94      142.13      4.56 o
  10   8   0        1.07        1.45      2.57 o
  12   8   0        5.47       13.63      4.31 o
   1   9   0       12.39        3.02      1.84 o
   3   9   0        5.76        4.02      1.84 o
   5   9   0        4.17        2.18      1.84 o
   7   9   0       18.95       27.86      2.45 o
   9   9   0       25.35       32.83      3.56 o
  11   9   0        3.37        4.05      9.14 o
   0  10   0       38.96       44.94      3.35 o
   2  10   0      237.00      241.65      4.53 o
   4  10   0      980.21     1046.25     14.92 o
   6  10   0      434.58      419.24     10.90 o
   8  10   0       86.09       88.59      4.58 o
  10  10   0        0.60        1.50      4.79 o
   1  11   0        3.77        3.19      1.84 o
   3  11   0        4.68        2.35      1.68 o
   5  11   0       10.82        9.06      1.51 o
   7  11   0        5.38        3.02      3.52 o
   0  12   0       14.65       11.91      2.52 o
   2  12   0        6.34        7.21      2.01 o
   4  12   0       14.57       13.58      2.85 o
 -15   1   1        8.48       -2.42      2.94 o
 -13   1   1        2.16       -0.26      3.10 o
 -11   1   1       55.44       62.14      3.73 o
  -9   1   1      279.43      272.04      8.22 o
  -7   1   1     1313.16     1302.99     15.16 o
  -5   1   1    16730.14    15866.76    260.43 o
   3   1   1      296.34      379.49     17.61 o
   5   1   1      729.84      538.09      7.23 o
   7   1   1     3037.82     3178.62     37.00 o
   9   1   1        1.36        3.42      3.37 o
  11   1   1        0.44       -2.94      2.94 o
  13   1   1        1.40        3.43      4.61 o
  15   1   1       53.89       61.16      7.63 o
 -16   2   1       23.64       25.61      3.88 o
 -14   2   1       46.72       51.73      3.37 o
 -12   2   1      291.64      316.75      7.97 o
 -10   2   1      217.78      220.86      5.45 o
  -8   2   1      135.81      101.85      5.53 o
  -6   2   1    10252.26     9764.39    102.24 o
  -4   2   1     5691.33     4733.16     61.71 o
   4   2   1     8385.94     8307.41     95.00 o
   6   2   1     3183.08     3239.75     37.75 o
   8   2   1     1995.98     2060.50     29.64 o
  10   2   1      553.31      536.93      8.46 o
  12   2   1       25.33       26.54      6.12 o
  14   2   1       29.57       34.37      3.18 o
 -15   3   1        0.53       -2.14      3.34 o
 -13   3   1       57.52       52.47      2.82 o
 -11   3   1      184.15      165.68      5.37 o
  -9   3   1       65.73       62.03      2.70 o
  -7   3   1      260.46      232.71      4.06 o
  -5   3   1      265.60      319.26      5.23 o
  -3   3   1       43.63       26.84      5.37 o
   3   3   1       15.37       18.84      1.40 o
   5   3   1     4874.19     5109.34    105.06 o
   7   3   1      131.38      138.02      3.10 o
   9   3   1      749.07      755.96     13.67 o
  11   3   1       25.54       24.29      4.36 o
  13   3   1       99.18       89.94      3.60 o
  15   3   1        9.73       10.63      5.28 o
 -14   4   1       43.94       42.87      2.38 o
 -12   4   1       30.78       34.74      6.20 o
 -10   4   1        0.06       -4.36      4.36 o
  -8   4   1       85.16       69.86      2.26 o
  -6   4   1      153.65      147.38      3.48 o
  -4   4   1     2650.50     2578.98     56.93 o
  -2   4   1      105.79       86.04      3.02 o
   0   4   1      117.56      167.69      3.69 o
   2   4   1     4934.00     4740.80     73.53 o
   4   4   1    13339.41    13578.97    211.46 o
   6   4   1     2097.11     2185.20     34.55 o
   8   4   1      123.94      126.66      3.02 o
  10   4   1       86.67       58.04      3.69 o
  12   4   1      225.44      219.08      4.74 o
  14   4   1        3.24       -0.62      6.62 o
 -15   5   1       20.41       34.71      6.54 o
 -13   5   1        7.27        5.69      2.85 o
 -11   5   1      282.29      244.06      4.39 o
  -9   5   1      392.61      378.94      7.16 o
  -7   5   1       14.90       20.24      2.61 o
  -5   5   1      650.85      709.96     10.02 o
  -3   5   1      291.11      326.89      4.92 o
  -1   5   1      504.54      668.93      8.89 o
   1   5   1      224.00      214.15      4.36 o
   3   5   1       48.25       37.24      1.73 o
   5   5   1     1437.49     1497.48     37.56 o
   7   5   1       71.78       78.05      2.64 o
   9   5   1      352.21      301.96      5.44 o
  11   5   1        0.13        0.83      9.31 o
  13   5   1       11.06        3.06      3.86 o
 -14   6   1       14.52       25.37      5.79 o
 -12   6   1        7.45       13.24      2.90 o
 -10   6   1       11.85       25.88      2.93 o
  -8   6   1       26.55       25.40      2.72 o
  -6   6   1     1736.58     1828.38     22.84 o
  -4   6   1     1375.70     1417.13     18.48 o
  -2   6   1        4.49        3.52      2.01 o
   0   6   1     2624.81     2323.91     28.84 o
   2   6   1     1230.56     1153.07     17.44 o
   4   6   1      255.69      245.93      7.21 o
   6   6   1        9.75        4.80      2.52 o
   8   6   1      789.91      860.78     12.12 o
  10   6   1      158.30      154.51      6.46 o
  12   6   1        0.95        1.01      4.36 o
 -13   7   1        8.14       17.53      8.64 o
 -11   7   1        0.01        0.88      2.57 o
  -9   7   1       29.01       21.74      3.52 o
  -7   7   1      126.88      137.63      3.55 o
  -5   7   1      366.24      375.42      6.73 o
  -3   7   1      260.50      254.39      4.53 o
  -1   7   1      228.03      229.24      3.52 o
   1   7   1     1529.88     1581.53     20.46 o
   3   7   1       92.38      109.34      3.02 o
   5   7   1     1346.11     1482.69     45.70 o
   7   7   1      135.36      144.14     13.42 o
   9   7   1      266.90      280.70     13.58 o
  11   7   1        0.30       -0.34      4.19 o
  13   7   1       14.08       22.13      4.79 o
 -12   8   1       70.85       80.05      3.96 o
 -10   8   1      296.22      290.38      8.97 o
  -8   8   1       93.06      105.47      3.96 o
  -6   8   1       95.74       76.01      3.72 o
  -4   8   1      182.27      182.62      3.86 o
  -2   8   1     2602.09     2713.80     33.04 o
   0   8   1     2419.19     2374.22     25.99 o
   2   8   1      659.79      692.08      9.56 o
   4   8   1      177.17      180.61      3.86 o
   6   8   1      252.07      265.55      8.72 o
   8   8   1      413.24      411.12     11.07 o
  10   8   1      357.45      374.22      9.00 o
  12   8   1       25.29       32.19      4.67 o
 -11   9   1        0.20        4.89      6.29 o
  -9   9   1       12.37       16.28      3.49 o
  -7   9   1       49.78       36.51      2.78 o
  -5   9   1       15.36       17.10      1.51 o
  -3   9   1       90.43       82.17      2.68 o
  -1   9   1        7.72       -0.17      1.68 o
   1   9   1       59.07       50.81      2.18 o
   3   9   1        0.75       -1.34      1.84 o
   5   9   1        5.48        8.72      2.01 o
   7   9   1       20.01       26.88      4.71 o
   9   9   1        8.13        9.76      8.97 o
  11   9   1        0.60       -2.24     10.23 o
 -10  10   1       11.90       11.07      7.38 o
  -8  10   1        1.45       -0.17      4.02 o
  -6  10   1       41.81       47.46      3.86 o
  -4  10   1       38.35       33.04      1.68 o
  -2  10   1        2.10        3.02      2.01 o
   0  10   1      128.01      125.60      3.02 o
   2  10   1       19.32       20.46      1.84 o
   4  10   1        0.03        0.50      1.34 o
   6  10   1        2.07        5.20      2.68 o
   8  10   1       58.36       60.79      4.08 o
  -7  11   1        0.77       -1.01      2.68 o
  -5  11   1       19.91       22.64      2.85 o
  -3  11   1       71.48       73.11      2.52 o
  -1  11   1        0.94        0.17      1.68 o
   1  11   1        1.15        0.00      1.84 o
   3  11   1        3.84        1.84      1.68 o
   5  11   1        1.39       -0.17      1.68 o
   7  11   1        3.21        3.35      4.70 o
  -4  12   1      239.71      245.50      6.20 o
  -2  12   1      295.91      303.19      6.37 o
   0  12   1      102.88       90.39      3.19 o
   2  12   1      108.53      100.78      3.35 o
   4  12   1      168.10      177.59      5.20 o
 -16   0   2       19.38       28.00      4.02 o
 -14   0   2        1.61        6.54      3.86 o
 -12   0   2      583.94      566.98     13.25 o
 -10   0   2     5217.30     5598.65     93.41 o
  -8   0   2      454.24      509.29     10.56 o
  -6   0   2      395.63      443.05      9.06 o
   4   0   2     6957.14     6391.34    102.13 o
   6   0   2      633.98      607.56     10.56 o
   8   0   2     9920.73    10047.42    159.98 o
  10   0   2     3786.88     3987.27     69.59 o
  12   0   2      101.19       72.11      4.86 o
  14   0   2       24.01       24.99      5.20 o
 -15   1   2       14.19       15.08      2.82 o
 -13   1   2        4.26        3.43      2.72 o
 -11   1   2      114.62      104.15      3.42 o
  -9   1   2      144.63      158.73      3.68 o
  -7   1   2        8.79        3.89      2.35 o
  -5   1   2    11753.80    11190.29    123.78 o
   5   1   2       56.51       83.06      3.10 o
   7   1   2      904.39      978.72     11.98 o
   9   1   2     1046.38      966.69     14.79 o
  11   1   2        0.99        0.04      3.13 o
  13   1   2        9.08       10.45      3.71 o
  15   1   2        0.16        2.72      4.95 o
 -16   2   2       74.15       70.40      6.46 o
 -14   2   2       11.14        9.05      2.76 o
 -12   2   2        6.66        3.86      2.82 o
 -10   2   2        6.22        7.13      2.89 o
  -8   2   2      176.96      168.06      8.38 o
  -6   2   2      214.29      178.79      3.13 o
  -4   2   2       32.04       35.28      2.31 o
   4   2   2      566.14      529.23      6.40 o
   6   2   2     2043.18     2067.03     25.24 o
   8   2   2      222.91      199.13     10.73 o
  10   2   2       49.61       33.29      3.14 o
  12   2   2        9.53       12.72      2.94 o
  14   2   2       56.54       68.36      3.91 o
 -15   3   2       85.75       82.75      6.46 o
 -13   3   2       41.52       44.53      3.52 o
 -11   3   2        1.20       -1.98      1.98 o
  -9   3   2      395.75      396.99      6.22 o
  -7   3   2      196.57      168.67      2.98 o
  -5   3   2      252.26      357.67      5.60 o
  -3   3   2    13370.20    12556.53    160.94 o
  -1   3   2      525.43      579.51     15.77 o
   1   3   2      311.04      284.48     12.41 o
   3   3   2     3631.65     4082.10     60.96 o
   5   3   2     1242.74     1259.14     13.20 o
   7   3   2        1.84        7.04      2.11 o
   9   3   2       25.94       22.95     10.56 o
  11   3   2       44.99       45.28      3.13 o
  13   3   2      158.02      185.33      5.32 o
  15   3   2       19.63       16.68      3.44 o
 -14   4   2      101.00       95.09      3.10 o
 -12   4   2      115.71      129.12      3.16 o
 -10   4   2       93.07       79.57      3.52 o
  -8   4   2        0.19        9.72      1.76 o
  -6   4   2     1245.49     1213.88     16.01 o
  -4   4   2    10835.39    10573.64    149.28 o
  -2   4   2      811.32      745.39     10.26 o
   0   4   2       24.24       -1.69      1.69 o
   2   4   2    15547.95    14797.28    314.60 o
   4   4   2    14640.22    14111.88    219.91 o
   6   4   2     1297.85     1396.40     17.24 o
   8   4   2      257.45      254.80      4.70 o
  10   4   2      834.58      858.06     13.25 o
  12   4   2      538.29      502.87      8.50 o
  14   4   2      114.88      106.17      4.16 o
 -15   5   2        1.34       -4.70      5.62 o
 -13   5   2        0.54        2.03      3.02 o
 -11   5   2      101.93      110.10      3.67 o
  -9   5   2       11.85       12.92      3.38 o
  -7   5   2       44.27       33.12      2.48 o
  -5   5   2     1354.05     1278.79     16.75 o
  -3   5   2      562.01      570.29      8.97 o
  -1   5   2     3019.74     3051.54     44.44 o
   1   5   2      300.47      299.18      4.66 o
   3   5   2     4068.26     4036.83     45.65 o
   5   5   2        2.30        4.14      1.45 o
   7   5   2      957.72      967.14     12.05 o
   9   5   2       23.83       39.63      2.85 o
  11   5   2       30.65       23.15      2.44 o
  13   5   2        0.02        2.69      2.06 o
 -14   6   2       23.75       31.05      4.47 o
 -12   6   2       32.89       34.05      4.53 o
 -10   6   2      238.06      259.58      6.03 o
  -8   6   2      657.05      643.00     10.55 o
  -6   6   2      212.64      210.27      7.13 o
  -4   6   2      203.89      201.94      3.94 o
  -2   6   2     3725.59     4044.29     49.47 o
   0   6   2     5146.56     5559.91     67.75 o
   2   6   2      240.65      210.79      4.19 o
   4   6   2     1520.47     1617.69     23.98 o
   6   6   2     3641.68     3846.68     52.40 o
   8   6   2     1380.18     1488.57     20.02 o
  10   6   2      276.51      276.85      5.79 o
  12   6   2       62.43       52.87     12.91 o
 -13   7   2       10.14        3.78      3.69 o
 -11   7   2       15.17       10.60      4.78 o
  -9   7   2        0.08        2.00      6.37 o
  -7   7   2      207.05      178.43      6.20 o
  -5   7   2       62.70       70.51      3.18 o
  -3   7   2       11.24        8.89      1.84 o
  -1   7   2      994.21     1095.72     13.75 o
   1   7   2       89.27      120.57      3.19 o
   3   7   2       14.53       16.77      2.52 o
   5   7   2       66.35       64.25      2.38 o
   7   7   2      424.52      428.94      9.31 o
   9   7   2      231.73      176.45      4.00 o
  11   7   2       43.17       29.15      6.37 o
 -12   8   2       29.39       27.07      3.38 o
 -10   8   2       12.88       11.26      2.86 o
  -8   8   2       39.39       43.28      2.38 o
  -6   8   2      211.54      217.94      4.90 o
  -4   8   2      126.42      119.40      2.68 o
  -2   8   2       13.51       20.12      2.18 o
   0   8   2      136.84      158.47      3.69 o
   2   8   2      959.67      975.48     15.26 o
   4   8   2       29.20       30.69      1.51 o
   6   8   2       40.87       48.80      7.38 o
   8   8   2        2.26       -0.79      5.45 o
  10   8   2       97.51      101.89     14.09 o
  12   8   2        0.13       -2.86      4.34 o
 -11   9   2       14.36       14.97      2.67 o
  -9   9   2        8.36        0.57      4.70 o
  -7   9   2        1.56        5.85      2.56 o
  -5   9   2      189.85      202.24      5.20 o
  -3   9   2       40.92       27.67      2.01 o
  -1   9   2      227.49      211.97      3.69 o
   1   9   2      241.14      236.62      4.36 o
   3   9   2      566.81      618.12     10.06 o
   5   9   2       83.65       75.46      3.02 o
   7   9   2        5.43        3.70      3.38 o
   9   9   2      144.73      138.81     11.40 o
 -10  10   2       29.91       30.45     10.48 o
  -8  10   2      186.42      172.05      5.87 o
  -6  10   2      204.37      192.35      5.87 o
  -4  10   2       72.37       68.42      2.35 o
  -2  10   2      418.76      465.52      7.21 o
   0  10   2      516.74      549.20      8.05 o
   2  10   2      418.95      404.14      6.88 o
   4  10   2      638.69      644.28      9.73 o
   6  10   2      532.65      548.70     14.92 o
   8  10   2       84.02       91.41      4.85 o
  -7  11   2        9.00        6.04      2.52 o
  -5  11   2        3.20        3.02      2.68 o
  -3  11   2        0.37        0.50      1.84 o
  -1  11   2      270.36      275.02      5.20 o
   1  11   2       93.64       76.13      2.68 o
   3  11   2        2.27       -0.84      1.51 o
   5  11   2        1.66        1.68      2.01 o
   7  11   2       11.41        9.06      5.37 o
  -6  12   2       13.24        6.04      4.36 o
  -4  12   2       13.88       16.27      2.52 o
  -2  12   2       41.40       35.72      2.35 o
   0  12   2       22.71       24.82      2.35 o
   2  12   2        8.02        6.04      2.18 o
   4  12   2       98.18       90.56      4.53 o
 -15   1   3       19.43       18.18      5.03 o
 -13   1   3       41.46       40.20      3.27 o
 -11   1   3       90.39       86.71      4.61 o
  -9   1   3        9.54       17.43      2.41 o
  -7   1   3      590.97      596.37      7.54 o
  -5   1   3     2014.65     1995.50     20.99 o
  -3   1   3     3116.04     3070.61     50.48 o
   3   1   3     8708.66     8254.50     93.02 o
   5   1   3     1389.21     1304.81     16.60 o
   7   1   3      709.53      700.45      9.96 o
   9   1   3      119.60      137.31      5.28 o
  11   1   3       13.53       26.83      3.14 o
  13   1   3       23.76       13.22      5.70 o
  15   1   3        3.59        3.58      4.95 o
 -16   2   3       32.47       30.82      3.50 o
 -14   2   3      139.06      153.23      5.45 o
 -12   2   3       71.21       62.42      2.78 o
 -10   2   3      101.16      120.49      6.79 o
  -8   2   3      950.35      877.82     13.67 o
  -6   2   3      259.63      255.73      3.85 o
  -4   2   3     7222.87     6555.09     69.20 o
  -2   2   3     1160.81     1050.20     15.30 o
   0   2   3        1.05       12.26      5.37 o
   2   2   3      745.54      533.46      9.22 o
   4   2   3     9069.15     8246.72     87.79 o
   6   2   3     2828.09     2547.23     30.39 o
   8   2   3       66.72       56.91      6.88 o
  10   2   3      652.21      726.64     11.77 o
  12   2   3      427.88      433.32      9.14 o
  14   2   3       98.83       80.41      4.44 o
 -15   3   3       90.65       77.94      3.29 o
 -13   3   3       16.33        8.82      2.26 o
 -11   3   3        3.57       -2.13      2.13 o
  -9   3   3      228.21      258.23      7.63 o
  -7   3   3     1503.50     1629.63     17.60 o
  -5   3   3     1160.38     1191.04     14.47 o
  -3   3   3     6626.16     6090.70     68.82 o
  -1   3   3       61.80       73.14      1.89 o
   1   3   3     3486.28     3310.46     44.27 o
   3   3   3     2588.13     2689.56     30.77 o
   5   3   3      271.20      221.52      4.61 o
   7   3   3      462.79      422.58      6.29 o
   9   3   3      115.13      127.43      3.44 o
  11   3   3       26.94       19.85      4.36 o
  13   3   3       20.54       25.00      2.54 o
 -14   4   3      150.65      135.79      4.95 o
 -12   4   3        0.09        1.91      1.75 o
 -10   4   3       64.87       53.42      1.77 o
  -8   4   3       79.50       64.26      3.02 o
  -6   4   3     1453.55     1461.10     17.71 o
  -4   4   3       21.76       49.66      2.26 o
  -2   4   3      922.26      968.80     12.72 o
   0   4   3      183.12      141.10      4.11 o
   2   4   3     6485.69     6641.73     82.76 o
   4   4   3      505.64      533.33      7.65 o
   6   4   3        0.64        2.16      3.94 o
   8   4   3      158.34      168.20      3.81 o
  10   4   3      181.41      181.10      4.23 o
  12   4   3       99.89      107.95      4.02 o
  14   4   3        0.08       -3.52      3.52 o
 -15   5   3       25.10       14.22      9.06 o
 -13   5   3       29.32       30.23      2.86 o
 -11   5   3       58.46       45.41      5.11 o
  -9   5   3        0.35        4.97      2.67 o
  -7   5   3        1.79        8.60      3.04 o
  -5   5   3       26.64       23.28      2.35 o
  -3   5   3      263.68      288.18      9.39 o
  -1   5   3     3527.65     3846.54     51.65 o
   1   5   3       18.69       45.59      3.02 o
   3   5   3       50.45       42.82      1.95 o
   5   5   3     1729.98     1806.13     23.68 o
   7   5   3        2.32        6.67      3.86 o
   9   5   3       18.13        6.27      5.11 o
  11   5   3       43.20       28.68      2.75 o
  13   5   3      132.64      131.72      5.30 o
 -14   6   3       19.83       21.73      6.46 o
 -12   6   3       29.52       28.65      5.11 o
 -10   6   3      228.16      278.13      5.51 o
  -8   6   3      154.84      147.28      4.00 o
  -6   6   3      484.91      531.37      8.30 o
  -4   6   3      427.44      425.92      6.62 o
  -2   6   3     2104.43     1842.29     25.15 o
   0   6   3       13.13       15.93      2.01 o
   2   6   3      681.01      678.96      9.00 o
   4   6   3     5095.23     5314.03    146.90 o
   6   6   3     1175.10     1174.15     16.74 o
   8   6   3      198.68      192.55      6.37 o
  10   6   3      138.74      156.43      4.21 o
  12   6   3      113.26      130.38      4.85 o
 -13   7   3        0.01        3.78      4.61 o
 -11   7   3       84.97       87.10      3.38 o
  -9   7   3      133.38      150.85      4.41 o
  -7   7   3      418.38      421.68      7.04 o
  -5   7   3      349.82      345.92      6.79 o
  -3   7   3     1356.76     1417.69     18.45 o
  -1   7   3       42.53       23.98      2.35 o
   1   7   3     1068.75     1094.04     16.10 o
   3   7   3       22.35       24.32      2.35 o
   5   7   3      232.17      217.86      4.55 o
   7   7   3       17.00       15.84      3.27 o
   9   7   3       28.12       20.68      2.73 o
  11   7   3       62.40       71.37      3.99 o
 -12   8   3      224.26      240.25     21.97 o
 -10   8   3      227.78      244.86      6.29 o
  -8   8   3      176.14      196.33      4.65 o
  -6   8   3      119.25       97.65     10.65 o
  -4   8   3       38.20       30.02      1.68 o
  -2   8   3      765.62      754.12     10.56 o
   0   8   3     3693.92     4038.25     50.98 o
   2   8   3     1333.49     1436.64     21.80 o
   4   8   3       15.45       12.41      2.01 o
   6   8   3      511.89      539.79     12.85 o
   8   8   3     1764.92     1879.18     28.50 o
  10   8   3      524.60      584.22     18.53 o
 -11   9   3       48.22       51.35      3.97 o
  -9   9   3        0.85       -2.76      2.76 o
  -7   9   3      100.43       88.54      3.69 o
  -5   9   3      199.42      196.54      5.53 o
  -3   9   3        0.20       -1.51      1.51 o
  -1   9   3      105.98       94.24      2.68 o
   1   9   3       41.20       35.22      2.01 o
   3   9   3       97.94       81.16      2.85 o
   5   9   3       14.44       15.09      1.34 o
   7   9   3       10.59        5.36      4.02 o
   9   9   3       43.52       41.65      4.02 o
 -10  10   3        2.71       -2.16      5.16 o
  -8  10   3       12.16        6.37      2.18 o
  -6  10   3        3.22        4.53      2.68 o
  -4  10   3        2.55        3.52      1.34 o
  -2  10   3       19.58       17.61      2.01 o
   0  10   3      186.32      207.94      4.02 o
   2  10   3       11.39       14.92      2.18 o
   4  10   3       73.81       73.62      2.18 o
   6  10   3        3.79       14.09      4.86 o
   8  10   3       27.15       21.77      3.22 o
  -7  11   3       14.01        8.72      3.69 o
  -5  11   3       10.31        8.89      2.35 o
  -3  11   3       13.93       14.42      1.84 o
  -1  11   3        5.56        5.03      1.84 o
   1  11   3      122.00      127.45      3.35 o
   3  11   3       79.52       79.65      2.85 o
   5  11   3       62.44       61.88      4.70 o
   7  11   3        5.56        3.52      4.19 o
  -4  12   3       43.43       36.22      3.19 o
  -2  12   3        2.59        5.03      2.35 o
   0  12   3      100.11      101.79      3.19 o
   2  12   3      126.76      125.77      3.69 o
   4  12   3      113.24      121.41      5.20 o
 -16   0   4        6.95        9.89      3.52 o
 -14   0   4        0.04       -0.34      3.52 o
 -12   0   4     1619.94     1703.11     26.33 o
 -10   0   4     3897.35     4009.58     55.34 o
  -8   0   4      339.98      310.23      5.70 o
  -6   0   4     2691.54     2880.82     38.40 o
  -4   0   4     2930.53     3127.67     50.31 o
   2   0   4      460.97      449.25     12.41 o
   4   0   4      334.67      279.88      7.71 o
   6   0   4    10172.14     9788.16    181.11 o
   8   0   4     3836.60     3860.16     64.90 o
  10   0   4      627.80      603.70     13.75 o
  12   0   4      184.89      203.58      8.72 o
  14   0   4       79.51       61.38     10.73 o
 -15   1   4        0.03        2.79      4.11 o
 -13   1   4      223.91      209.23      4.13 o
 -11   1   4      292.40      287.56      4.79 o
  -9   1   4       50.95       55.44      3.86 o
  -7   1   4     1733.38     1835.07     19.68 o
  -5   1   4      246.85      206.62      3.44 o
  -1   1   4      228.55      216.27     20.29 o
   1   1   4       13.42       20.79      2.52 o
   3   1   4      203.86      173.63      3.68 o
   5   1   4     1780.59     1724.63     25.99 o
   7   1   4       55.77       73.92      3.48 o
   9   1   4     1813.41     1920.11     24.10 o
  11   1   4       10.63       18.32      7.71 o
  13   1   4       14.72       11.52      3.31 o
 -16   2   4        7.84        7.46      3.02 o
 -14   2   4        0.30       -3.19      3.19 o
 -12   2   4       30.79       23.97      2.35 o
 -10   2   4       42.45       48.42      5.45 o
  -8   2   4        8.22       14.53      5.11 o
  -6   2   4      356.46      347.14      4.53 o
  -4   2   4      308.41      271.58      3.56 o
  -2   2   4       63.06       52.22      2.84 o
   0   2   4      465.94      336.56     11.24 o
   2   2   4     2157.60     2119.83     23.51 o
   4   2   4     7393.07     7486.66    142.20 o
   6   2   4       78.25       52.37      2.57 o
   8   2   4       15.39       16.56      4.70 o
  10   2   4       33.86       20.50      6.12 o
  12   2   4      125.10      120.87      8.89 o
  14   2   4       59.83       65.80      4.41 o
 -15   3   4      225.94      212.32     10.56 o
 -13   3   4       77.39       67.71      2.58 o
 -11   3   4        3.56       -2.35      2.35 o
  -9   3   4      436.38      464.59     11.07 o
  -7   3   4     1068.03     1185.49     17.02 o
  -5   3   4      395.35      340.96      4.65 o
  -3   3   4     2215.56     2102.27     23.54 o
  -1   3   4     1954.94     1877.54     19.78 o
   1   3   4       15.51       -2.25      2.25 o
   3   3   4     1764.59     1762.65     22.50 o
   5   3   4      500.89      500.35      6.65 o
   7   3   4       46.48       51.86      2.29 o
   9   3   4      317.91      306.97      5.28 o
  11   3   4       22.64       21.19      2.46 o
  13   3   4       84.07       71.69      3.58 o
 -14   4   4      192.29      211.87      4.73 o
 -12   4   4      103.09       91.96      2.74 o
 -10   4   4      388.54      359.68      5.62 o
  -8   4   4     1442.14     1512.81     17.93 o
  -6   4   4     1238.78     1117.32     13.12 o
  -4   4   4       98.10      126.97      2.58 o
  -2   4   4     2347.31     2063.48     24.33 o
   0   4   4      793.82      595.06      7.61 o
   2   4   4       59.57       89.74      2.93 o
   4   4   4     2902.19     2800.82     33.13 o
   6   4   4     2245.63     2328.27     26.50 o
   8   4   4       55.37       31.29      5.11 o
  10   4   4      273.91      270.03      5.20 o
  12   4   4      545.36      619.00     25.07 o
 -15   5   4       23.14       25.25      4.00 o
 -13   5   4       19.05       13.73      5.79 o
 -11   5   4       29.40       22.56      2.78 o
  -9   5   4        1.59       -2.82      2.82 o
  -7   5   4      488.98      521.87      8.39 o
  -5   5   4      396.70      390.86      5.56 o
  -3   5   4       53.94       56.50      1.83 o
  -1   5   4     3498.06     3530.16     41.84 o
   1   5   4      114.47      111.38      2.29 o
   3   5   4      285.22      327.08      6.62 o
   5   5   4      530.01      522.79      9.98 o
   7   5   4      444.60      425.93      8.05 o
   9   5   4        9.05       11.89      3.27 o
  11   5   4       35.92       25.71      4.36 o
  13   5   4       16.52       23.68      4.07 o
 -14   6   4       27.16       27.08      3.71 o
 -12   6   4      370.54      351.13      7.49 o
 -10   6   4      446.46      433.68     23.23 o
  -8   6   4      197.95      205.40      5.79 o
  -6   6   4      757.28      795.01     11.67 o
  -4   6   4     1780.70     1749.33     19.81 o
  -2   6   4      167.67      165.15      3.62 o
   0   6   4      130.39      119.49      2.88 o
   2   6   4     2320.93     2374.21     26.11 o
   4   6   4     3946.59     4173.38     46.17 o
   6   6   4       20.75       33.75      3.27 o
   8   6   4      342.42      354.76      6.76 o
  10   6   4      385.73      371.89      8.79 o
  12   6   4      215.70      221.53      7.77 o
 -13   7   4       28.50       17.02      3.04 o
 -11   7   4      222.03      217.11      5.31 o
  -9   7   4       50.57       40.12      3.10 o
  -7   7   4       28.70       28.89      4.11 o
  -5   7   4      569.89      629.85      8.96 o
  -3   7   4       24.57       14.76      2.68 o
  -1   7   4       67.07       75.63      2.85 o
   1   7   4        0.94       -2.04      2.04 o
   3   7   4     1123.14     1123.38     23.31 o
   5   7   4      315.10      307.71      8.22 o
   7   7   4      501.57      502.07      8.92 o
   9   7   4       77.28       92.15      3.83 o
  11   7   4        0.37        3.24      2.85 o
 -12   8   4        0.07       -4.56      5.11 o
 -10   8   4        9.99       10.48      4.11 o
  -8   8   4        9.51       15.27      2.08 o
  -6   8   4      201.76      186.47     13.75 o
  -4   8   4       41.42       38.23      2.01 o
  -2   8   4      248.01      279.88      5.53 o
   0   8   4      317.70      294.64      5.37 o
   2   8   4      708.78      771.23     12.58 o
   4   8   4       49.91       44.07      2.25 o
   6   8   4      151.99      160.02      4.11 o
   8   8   4       62.65       41.95      7.88 o
  10   8   4       11.03        3.62      2.43 o
 -11   9   4        0.01       -2.38      7.04 o
  -9   9   4       83.35       75.29      2.61 o
  -7   9   4       81.27       77.42      5.87 o
  -5   9   4       10.09        6.20      2.52 o
  -3   9   4       34.57       23.98      2.01 o
  -1   9   4      304.39      313.09      5.53 o
   1   9   4       21.52       29.01      2.18 o
   3   9   4       92.48       88.71      3.02 o
   5   9   4      122.09      135.83      4.53 o
   7   9   4      125.21      111.56      4.68 o
   9   9   4        2.60        3.12      3.27 o
 -10  10   4       24.61       25.26      9.14 o
  -8  10   4       58.80       60.87      2.68 o
  -6  10   4      308.80      329.02      6.88 o
  -4  10   4      481.79      485.81      7.88 o
  -2  10   4        6.93        2.18      1.68 o
   0  10   4       12.68        9.39      1.84 o
   2  10   4      662.57      733.50     12.74 o
   4  10   4      459.47      429.13      8.38 o
   6  10   4       87.20       90.89      5.70 o
   8  10   4       14.14       11.83      5.11 o
  -7  11   4        1.52       -1.51      3.52 o
  -5  11   4        2.95        5.87      2.35 o
  -3  11   4      123.54      118.90      3.02 o
  -1  11   4      126.84      120.91      3.19 o
   1  11   4        0.76        4.36      1.84 o
   3  11   4        9.09        8.38      1.68 o
   5  11   4        0.97       -0.67      3.35 o
  -4  12   4       25.69       32.37      3.02 o
  -2  12   4        0.20        0.00      1.84 o
   0  12   4        0.79       -1.17      1.84 o
   2  12   4       48.52       43.43      3.02 o
 -15   1   5        7.58        8.62      3.44 o
 -13   1   5      207.53      196.30      4.03 o
 -11   1   5     1183.55     1234.55     14.05 o
  -9   1   5      376.19      378.64      5.21 o
  -7   1   5     2404.61     2528.20     24.40 o
  -5   1   5      438.16      421.52      4.74 o
  -3   1   5      766.14      582.73      9.56 o
  -1   1   5     6651.49     5942.39    135.82 o
   1   1   5     1136.76      995.85     11.09 o
   3   1   5       11.47        3.63      1.73 o
   5   1   5      480.73      477.59      7.47 o
   7   1   5      242.78      249.45      5.45 o
   9   1   5      100.15       96.63      3.70 o
  11   1   5      431.69      465.16     10.31 o
  13   1   5        1.07       -1.11      3.50 o
 -16   2   5      141.32      135.47      4.46 o
 -14   2   5      417.15      454.85      9.73 o
 -12   2   5        3.07        4.80      2.29 o
 -10   2   5      332.76      338.32      5.37 o
  -8   2   5     4620.20     4586.18     46.84 o
  -6   2   5     5433.99     5571.14     60.29 o
  -4   2   5      320.49      365.82      4.49 o
  -2   2   5     2759.17     2934.42     29.15 o
   0   2   5    12683.25    10844.54    120.92 o
   2   2   5      323.56      266.25      5.11 o
   4   2   5        0.36       -1.63      1.63 o
   6   2   5     3255.69     3273.57     36.91 o
   8   2   5     1850.96     1952.67     31.53 o
  10   2   5       25.38       19.10      3.02 o
  12   2   5      153.00      178.03      5.44 o
  14   2   5      222.65      234.62      8.95 o
 -15   3   5        0.46       -2.29      2.29 o
 -13   3   5       46.47       54.43      2.68 o
 -11   3   5        2.69       -1.06      1.80 o
  -9   3   5       24.39       23.40      2.77 o
  -7   3   5       70.11       68.68      2.17 o
  -5   3   5        2.13       -1.46      1.49 o
  -3   3   5     1045.19      996.51     11.79 o
  -1   3   5     8172.79     7737.95     82.01 o
   1   3   5     3875.88     3912.19     42.12 o
   3   3   5      881.97      855.10     11.08 o
   5   3   5       97.53      110.89      5.79 o
   7   3   5     1725.21     1701.58     35.55 o
   9   3   5      286.30      246.04      6.88 o
  11   3   5       12.42       14.97      2.17 o
  13   3   5        0.72       -2.02      3.77 o
 -14   4   5      116.48      124.52      9.73 o
 -12   4   5        4.31        4.73      2.31 o
 -10   4   5      131.10      117.42      4.70 o
  -8   4   5     1016.28     1041.19     12.90 o
  -6   4   5      548.69      555.00     13.75 o
  -4   4   5      811.50      857.76     10.27 o
  -2   4   5       91.97      114.68      2.54 o
   0   4   5      123.98      169.15      6.29 o
   2   4   5      325.27      280.15      4.21 o
   4   4   5     1462.87     1418.61     29.77 o
   6   4   5     2479.54     2645.20     32.70 o
   8   4   5        7.09       -2.35      2.35 o
  10   4   5      263.01      290.97      5.78 o
  12   4   5       90.90       78.84      3.38 o
 -15   5   5       18.02       14.39      4.43 o
 -13   5   5       19.53       21.55      2.94 o
 -11   5   5        3.86       12.58      4.11 o
  -9   5   5      101.05       99.91      7.63 o
  -7   5   5        2.46        3.25      1.85 o
  -5   5   5      256.56      279.39     10.65 o
  -3   5   5     2133.96     2347.44     47.63 o
  -1   5   5     4623.28     4948.92     57.27 o
   1   5   5      559.95      542.05      8.55 o
   3   5   5      396.46      408.02      5.39 o
   5   5   5      547.14      503.91      8.02 o
   7   5   5     1303.95     1376.08     18.46 o
   9   5   5        0.17        1.79      2.84 o
  11   5   5       92.94      107.22      7.21 o
  13   5   5        2.27        1.45      3.60 o
 -14   6   5        1.27       -3.91      3.91 o
 -12   6   5       54.94       60.99      3.08 o
 -10   6   5        4.91        2.36      7.38 o
  -8   6   5      585.06      594.72      9.09 o
  -6   6   5      441.78      449.98      8.28 o
  -4   6   5      119.27      135.02      7.29 o
  -2   6   5      164.41      153.45      3.10 o
   0   6   5     1244.51     1267.82     14.79 o
   2   6   5      136.27      108.65      7.63 o
   4   6   5      225.51      236.90      6.12 o
   6   6   5       92.46       93.59      3.25 o
   8   6   5       33.18       37.59      2.24 o
  10   6   5        3.89        6.94      1.97 o
  12   6   5       20.41       21.88      3.66 o
 -13   7   5       79.98       90.26      6.88 o
 -11   7   5       58.54       75.72      3.17 o
  -9   7   5        0.16        1.74      1.81 o
  -7   7   5      131.28      108.38      4.23 o
  -5   7   5      104.60      130.67      6.37 o
  -3   7   5      216.17      223.21      8.38 o
  -1   7   5       68.83       84.62     11.65 o
   1   7   5      386.25      368.80      5.52 o
   3   7   5     1209.37     1297.24     17.24 o
   5   7   5      291.79      275.52      4.99 o
   7   7   5      106.57      124.39      4.11 o
   9   7   5       80.16       68.90      3.27 o
  11   7   5        2.19       -0.55      3.77 o
 -12   8   5      155.97      158.58      6.70 o
 -10   8   5      330.29      309.83      6.27 o
  -8   8   5       15.33       17.87      5.79 o
  -6   8   5       44.73       40.84      3.19 o
  -4   8   5      459.29      498.56      7.71 o
  -2   8   5     2019.26     2066.67     29.85 o
   0   8   5      105.73       90.22      2.68 o
   2   8   5      421.02      396.17      6.84 o
   4   8   5       24.70       25.13      2.60 o
   6   8   5      470.44      468.36      8.37 o
   8   8   5      166.15      198.02      4.71 o
  10   8   5       21.55       26.67      3.34 o
 -11   9   5        5.17       -3.04      4.03 o
  -9   9   5        0.19       -2.50      2.50 o
  -7   9   5        1.73        3.28      9.06 o
  -5   9   5       12.02        6.37      1.51 o
  -3   9   5        0.04       -1.34      1.68 o
  -1   9   5       17.27       12.91      1.84 o
   1   9   5      143.56      148.24      3.69 o
   3   9   5        9.55        7.55      2.52 o
   5   9   5      103.92       76.95      3.01 o
   7   9   5        5.02        1.80      1.51 o
   9   9   5       14.28       16.84      6.29 o
 -10  10   5        0.00       -0.83      3.43 o
  -8  10   5        4.55       14.42      4.02 o
  -6  10   5       30.11       33.20      3.86 o
  -4  10   5        0.20       -0.17      1.68 o
  -2  10   5       32.65       37.73      2.01 o
   0  10   5       45.56       44.10      2.35 o
   2  10   5       80.60       65.74      2.52 o
   4  10   5        4.61       -2.35      2.35 o
   6  10   5        7.94        8.55      4.36 o
   8  10   5        0.71       -3.44      3.44 o
  -7  11   5       36.42       47.12      4.36 o
  -5  11   5        2.70        0.67      1.34 o
  -3  11   5       30.91       32.53      2.18 o
  -1  11   5      106.60       87.20      3.02 o
   1  11   5        0.81       -0.34      1.68 o
   3  11   5        7.70        7.38      1.84 o
   5  11   5       12.76        8.89      4.19 o
  -4  12   5       44.83       44.94      3.02 o
  -2  12   5      118.61      108.67      3.52 o
   0  12   5       85.12       72.95      2.85 o
   2  12   5       96.99       98.27      4.36 o
 -16   0   6        0.00        0.67      3.86 o
 -14   0   6      596.79      604.54     12.41 o
 -12   0   6     5598.74     6314.20     97.77 o
 -10   0   6     1544.88     1641.73     24.48 o
  -8   0   6      311.36      287.93      5.53 o
  -6   0   6     5462.96     5221.67     69.09 o
  -2   0   6    11968.17    12241.20    156.63 o
   0   0   6     3191.10     2506.70     41.59 o
   2   0   6     2471.20     2178.02     33.20 o
   4   0   6     1146.92     1105.27     20.12 o
   6   0   6      490.07      470.22     12.74 o
   8   0   6     7092.77     7605.79    126.94 o
  10   0   6     1607.62     1669.23     32.87 o
  12   0   6        0.25       -0.67      4.53 o
 -15   1   6       11.76        7.71      2.49 o
 -13   1   6       70.66       74.20      5.11 o
 -11   1   6      525.72      511.49      7.09 o
  -9   1   6      734.43      751.59      8.80 o
  -7   1   6       24.09       11.13      2.18 o
  -5   1   6      800.41      808.37      8.17 o
  -3   1   6     4422.87     4098.79     38.30 o
  -1   1   6     6935.79     6802.68     72.72 o
   1   1   6    11569.63    11046.32    124.66 o
   3   1   6     2867.28     3139.37     51.57 o
   5   1   6      366.72      374.59      8.55 o
   7   1   6      999.60      974.12     25.66 o
   9   1   6      149.98      123.31      3.79 o
  11   1   6       11.17        2.74      3.61 o
  13   1   6       10.29        8.98     11.40 o
 -16   2   6       16.22        6.04      4.53 o
 -14   2   6       95.20       97.32      3.02 o
 -12   2   6      337.83      345.66      5.25 o
 -10   2   6      480.67      518.33     14.25 o
  -8   2   6      807.23      827.70     23.81 o
  -6   2   6     1989.91     2078.89     21.14 o
  -4   2   6      713.07      759.17      7.58 o
  -2   2   6     3766.85     3843.12     39.55 o
   0   2   6      115.30      151.70      2.84 o
   2   2   6      254.17      301.48      4.46 o
   4   2   6      136.56      147.24      2.85 o
   6   2   6       90.82       74.53      3.44 o
   8   2   6      551.76      577.46      8.85 o
  10   2   6      103.72      111.66      3.50 o
  12   2   6      248.89      273.79      7.57 o
 -15   3   6       65.59       67.62      3.02 o
 -13   3   6       16.23       16.67      1.89 o
 -11   3   6       90.91       72.62      2.38 o
  -9   3   6     2381.66     2555.63     29.64 o
  -7   3   6     4811.58     5110.40     55.04 o
  -5   3   6        2.85       -0.59      1.69 o
  -3   3   6       21.44       11.81      1.51 o
  -1   3   6      436.75      454.41      6.79 o
   1   3   6     1045.61     1287.55     14.65 o
   3   3   6      230.74      230.28      4.03 o
   5   3   6      307.95      342.43      4.99 o
   7   3   6      138.99      160.18      3.58 o
   9   3   6      151.93      153.08      4.18 o
  11   3   6      148.20      169.57      4.31 o
  13   3   6      277.18      281.54      8.86 o
 -14   4   6       69.25       66.96      4.70 o
 -12   4   6      146.86      148.55      4.13 o
 -10   4   6       24.13       21.22      3.86 o
  -8   4   6      511.85      509.45      9.64 o
  -6   4   6     4959.49     5002.46     57.32 o
  -4   4   6      959.04      893.76     10.53 o
  -2   4   6     1442.88     1570.35     21.38 o
   0   4   6      951.57      898.61     11.28 o
   2   4   6     8283.50     8089.26     86.12 o
   4   4   6        4.30        1.49      4.11 o
   6   4   6      517.95      569.18      8.88 o
   8   4   6      332.06      340.12      7.80 o
  10   4   6      367.32      359.21      6.44 o
  12   4   6       30.10       20.77      2.35 o
 -15   5   6        0.00        0.94      3.78 o
 -13   5   6        1.04        1.12      4.11 o
 -11   5   6       29.97       34.42      1.47 o
  -9   5   6      106.90      128.48      5.03 o
  -7   5   6     1771.59     1892.92     24.18 o
  -5   5   6      581.18      642.60      8.19 o
  -3   5   6      262.03      275.80      4.16 o
  -1   5   6     1506.99     1614.65     18.46 o
   1   5   6     1032.07     1100.51     13.70 o
   3   5   6     1779.16     1784.37     20.72 o
   5   5   6       86.21       93.13      4.53 o
   7   5   6        3.58        5.67      2.41 o
   9   5   6      136.56      148.66      4.62 o
  11   5   6        4.80        2.93      4.53 o
 -14   6   6       57.10       62.55      5.37 o
 -12   6   6      250.65      278.29      6.01 o
 -10   6   6      329.29      341.11      6.77 o
  -8   6   6      448.79      427.36      7.97 o
  -6   6   6      746.69      758.95     10.68 o
  -4   6   6      436.79      435.67      7.19 o
  -2   6   6     2424.55     2542.15     28.10 o
   0   6   6      487.24      470.30      8.55 o
   2   6   6       76.79       76.84      2.78 o
   4   6   6       16.25       26.84      2.24 o
   6   6   6      257.16      231.28      4.67 o
   8   6   6      435.68      440.53      8.46 o
  10   6   6       64.04       74.30      3.70 o
 -13   7   6       25.40        8.88      8.55 o
 -11   7   6       66.83       56.64      3.74 o
  -9   7   6        0.25       -2.60      2.60 o
  -7   7   6      213.56      207.66      4.77 o
  -5   7   6       64.13       65.87      3.44 o
  -3   7   6      719.33      742.68     11.32 o
  -1   7   6       12.49       18.30      1.90 o
   1   7   6      595.19      618.31      9.22 o
   3   7   6      963.54     1028.45     19.20 o
   5   7   6        1.57        0.06      1.97 o
   7   7   6       29.04       28.39      2.36 o
   9   7   6        7.90        9.86      2.52 o
  11   7   6       11.42       16.25      3.19 o
 -12   8   6        0.11       -0.27      3.58 o
 -10   8   6       44.96       38.69      3.10 o
  -8   8   6       29.89       36.96      2.88 o
  -6   8   6       59.04       62.53      8.38 o
  -4   8   6       26.49       18.06      1.92 o
  -2   8   6        0.11       -2.18      2.18 o
   0   8   6      180.19      177.96      8.38 o
   2   8   6       54.18       38.00      4.61 o
   4   8   6        5.73       12.19      2.43 o
   6   8   6       27.50       13.71      4.02 o
   8   8   6       42.29       37.64      2.65 o
  10   8   6       10.19       17.68      4.65 o
 -11   9   6        4.25        2.61      4.81 o
  -9   9   6        8.20        8.81      3.08 o
  -7   9   6       61.25       81.53      4.75 o
  -5   9   6       34.81       34.04      1.51 o
  -3   9   6       27.15       33.20      2.01 o
  -1   9   6       44.17       37.90      2.18 o
   1   9   6        6.73        2.01      1.68 o
   3   9   6       32.04       22.49      2.93 o
   5   9   6       66.40       76.55      3.00 o
   7   9   6        3.19        7.14      1.88 o
   9   9   6       12.73        4.21      3.57 o
 -10  10   6       43.23       40.52      8.47 o
  -8  10   6      284.29      273.98      7.38 o
  -6  10   6      254.19      256.24      8.55 o
  -4  10   6      127.02      140.70      3.19 o
  -2  10   6       15.05       18.61      2.01 o
   0  10   6      208.23      198.55      4.70 o
   2  10   6      244.64      221.86      6.71 o
   4  10   6      223.25      234.44      6.71 o
   6  10   6       86.04       78.25      7.97 o
  -7  11   6        1.88       -3.35      4.53 o
  -5  11   6        9.53        7.21      2.52 o
  -3  11   6       19.45       20.12      1.84 o
  -1  11   6       14.97        7.88      1.84 o
   1  11   6        7.59        5.53      1.84 o
   3  11   6        9.52        3.52      2.18 o
   5  11   6       20.00        5.53      6.54 o
  -4  12   6        3.75        5.03      3.19 o
  -2  12   6        0.97        0.84      2.01 o
   0  12   6        0.23       -0.84      2.85 o
 -15   1   7       13.43        9.69      2.36 o
 -13   1   7       48.02       55.14      3.44 o
 -11   1   7        3.33       -2.58      2.58 o
  -9   1   7       20.82       20.50      2.45 o
  -7   1   7      584.55      619.27      6.87 o
  -5   1   7     2528.70     2787.60     25.82 o
  -3   1   7      398.29      526.56      5.93 o
  -1   1   7     2741.93     2456.39     25.73 o
   1   1   7      374.52      369.99      5.79 o
   3   1   7     7469.09     7997.20     90.69 o
   5   1   7      167.31      215.02      7.29 o
   7   1   7        9.54       15.86      2.38 o
   9   1   7       24.69       27.42      2.89 o
  11   1   7      272.03      245.59     13.00 o
  13   1   7       15.90        7.34      5.53 o
 -16   2   7       12.97       18.52      4.61 o
 -14   2   7        5.68        2.55      2.13 o
 -12   2   7       40.31       38.83      2.43 o
 -10   2   7     2101.97     2220.49     25.46 o
  -8   2   7     1117.31     1210.14     33.37 o
  -6   2   7     3401.05     3325.79     46.70 o
  -4   2   7     7590.62     7334.46     68.00 o
  -2   2   7     1779.80     1886.51     21.26 o
   0   2   7        5.86       25.95      1.84 o
   2   2   7     4593.32     4404.48     53.62 o
   4   2   7     4631.00     4594.43     53.34 o
   6   2   7      237.12      246.05      4.46 o
   8   2   7      473.91      445.43      8.47 o
  10   2   7      295.83      326.32     10.65 o
  12   2   7      203.67      180.63      5.49 o
 -15   3   7        0.02       -2.54      2.54 o
 -13   3   7        1.28        1.78      1.95 o
 -11   3   7       89.20       89.70      2.96 o
  -9   3   7      368.76      360.74      6.18 o
  -7   3   7     1036.76     1054.77     15.68 o
  -5   3   7      564.72      589.34      6.79 o
  -3   3   7     3690.27     3610.14     37.28 o
  -1   3   7      570.02      516.04      6.65 o
   1   3   7     2246.29     2763.24     31.69 o
   3   3   7      252.74      194.98      3.38 o
   5   3   7       33.03       28.17      1.77 o
   7   3   7       40.54       36.20      2.08 o
   9   3   7        0.00       -2.05      2.05 o
  11   3   7       21.74       11.74      2.05 o
 -14   4   7        9.90        6.69      1.63 o
 -12   4   7       15.56       14.94      3.27 o
 -10   4   7      485.74      491.43      8.45 o
  -8   4   7     1677.17     1687.22     40.92 o
  -6   4   7      903.24      894.45     21.80 o
  -4   4   7      144.05      102.76      2.85 o
  -2   4   7        2.34        4.39      1.89 o
   0   4   7     4565.40     4502.98     51.87 o
   2   4   7      273.87      283.63      4.70 o
   4   4   7       17.54       21.16      2.38 o
   6   4   7      125.14      116.81      3.43 o
   8   4   7       47.42       50.33      1.53 o
  10   4   7       37.63       41.13      1.93 o
  12   4   7       28.83       28.09      7.38 o
 -15   5   7       18.21       18.99      4.60 o
 -13   5   7        2.72        0.34      1.35 o
 -11   5   7        0.69       -0.02      3.52 o
  -9   5   7       74.11       54.71      2.67 o
  -7   5   7     1036.56     1120.75     15.27 o
  -5   5   7      230.73      222.03      6.12 o
  -3   5   7      378.34      392.53      5.80 o
  -1   5   7      114.56       97.68      3.19 o
   1   5   7       46.16       74.41      6.46 o
   3   5   7       56.72       66.07      2.55 o
   5   5   7      243.28      258.86      5.13 o
   7   5   7       74.05       52.84      2.73 o
   9   5   7       34.60       33.81      2.67 o
  11   5   7        2.75       -3.20      3.20 o
 -14   6   7       15.03       18.35      4.70 o
 -12   6   7       63.27       74.76      4.66 o
 -10   6   7       68.38       70.06      3.44 o
  -8   6   7       97.81       99.56      3.13 o
  -6   6   7      157.30      203.94     10.90 o
  -4   6   7     1726.85     1795.93     23.66 o
  -2   6   7      160.93      146.95      2.53 o
   0   6   7       19.45       21.33      2.03 o
   2   6   7     1013.91     1135.06     16.29 o
   4   6   7     1065.60     1087.24     15.08 o
   6   6   7        2.89       -1.93      1.93 o
   8   6   7       59.87       56.64      2.89 o
  10   6   7       89.04       97.29      4.13 o
 -13   7   7       21.44       27.30      4.59 o
 -11   7   7        3.00        5.20      3.20 o
  -9   7   7       95.15       91.98     11.91 o
  -7   7   7      250.74      210.20      5.02 o
  -5   7   7      724.54      806.97     11.30 o
  -3   7   7      633.10      641.03     11.65 o
  -1   7   7       54.39       73.86      2.19 o
   1   7   7      381.77      369.47      5.48 o
   3   7   7       74.06       63.53      2.61 o
   5   7   7        0.93        1.16      1.83 o
   7   7   7       31.66       31.97      2.37 o
   9   7   7       97.30      103.28      4.36 o
 -12   8   7      132.77      126.49      6.14 o
 -10   8   7      126.92      143.88      4.67 o
  -8   8   7       34.09       36.25      3.10 o
  -6   8   7       78.15       72.40      4.53 o
  -4   8   7      815.73      865.30     13.07 o
  -2   8   7     1644.20     1774.38     24.81 o
   0   8   7      535.20      582.89      7.54 o
   2   8   7       44.88       52.83      8.38 o
   4   8   7       27.44       32.71      2.50 o
   6   8   7      574.78      629.51     11.26 o
   8   8   7      267.59      268.62      9.31 o
 -11   9   7       34.65       27.07      4.23 o
  -9   9   7       17.28       14.40      2.88 o
  -7   9   7        5.40        0.09      2.43 o
  -5   9   7        5.74        5.87      1.51 o
  -3   9   7       29.57       30.69      2.01 o
  -1   9   7        2.46        0.50      1.84 o
   1   9   7       26.06       20.47      2.52 o
   3   9   7        9.43       11.62      6.46 o
   5   9   7        3.65        5.46      3.10 o
   7   9   7        0.06       -2.13      2.13 o
 -10  10   7        6.29        7.76      5.11 o
  -8  10   7        5.68        4.64      3.27 o
  -6  10   7        2.26        3.02      3.02 o
  -4  10   7       18.82       23.14      2.01 o
  -2  10   7       16.05       19.12      2.18 o
   0  10   7        0.13       -0.67      1.34 o
   2  10   7       64.65       64.39      3.02 o
   4  10   7        0.17        3.35      2.52 o
   6  10   7       10.39        7.25      4.01 o
  -7  11   7       18.00       29.51      4.70 o
  -5  11   7       12.19       12.74      3.02 o
  -3  11   7       11.80        9.89      1.68 o
  -1  11   7       22.27       22.97      2.01 o
   1  11   7       43.20       43.27      3.02 o
   3  11   7       23.71       30.52      3.19 o
  -2  12   7      132.43      133.32      5.87 o
 -16   0   8        2.09       12.24      4.19 o
 -14   0   8      229.99      235.78      8.38 o
 -12   0   8      252.88      250.03      7.04 o
 -10   0   8       10.73       19.79      3.52 o
  -8   0   8        0.46        6.04      2.68 o
  -6   0   8      102.13       89.05      3.19 o
  -4   0   8    17179.40    16762.25    263.95 o
   0   0   8      113.91      152.43      4.70 o
   2   0   8     1409.98     1759.95     26.83 o
   4   0   8     3834.71     3468.09     51.82 o
   6   0   8     4886.65     4968.45     83.85 o
   8   0   8      287.58      251.88      6.37 o
  10   0   8      357.54      324.82      8.72 o
  12   0   8       17.85       13.92      4.02 o
 -15   1   8        0.03       -1.20      2.48 o
 -13   1   8      115.16      105.90      4.28 o
 -11   1   8       94.72       79.57      5.03 o
  -9   1   8      309.63      307.38      5.79 o
  -7   1   8        8.06        6.00      2.43 o
  -5   1   8      555.44      653.29      7.54 o
  -3   1   8     1936.41     1975.72     19.27 o
  -1   1   8        7.68       16.45      1.41 o
   1   1   8     1020.89      889.26     10.49 o
   3   1   8      112.91       68.25      2.74 o
   5   1   8      408.82      397.68      6.54 o
   7   1   8      231.25      231.44      5.45 o
   9   1   8        6.79        2.10      2.36 o
  11   1   8       36.28       50.55      5.11 o
 -16   2   8        1.17        3.00      9.14 o
 -14   2   8        0.15       -2.08      2.23 o
 -12   2   8       13.81       14.15      2.48 o
 -10   2   8      133.61      127.98      5.20 o
  -8   2   8      136.32      153.55      3.18 o
  -6   2   8      449.56      460.54      7.63 o
  -4   2   8      179.41      172.35      2.73 o
  -2   2   8        0.91       -1.41      1.41 o
   0   2   8       39.50        4.77      2.93 o
   2   2   8     1953.20     1847.08     23.68 o
   4   2   8        0.23       -2.46      3.69 o
   6   2   8        1.26        9.02      5.45 o
   8   2   8        4.67        8.12      2.03 o
  10   2   8        8.42       13.46      2.26 o
  12   2   8        1.99        3.77      3.10 o
 -15   3   8       11.45       15.17      4.28 o
 -13   3   8        0.28        3.08      1.93 o
 -11   3   8        0.92       -2.01      2.01 o
  -9   3   8      205.47      240.03      4.54 o
  -7   3   8      384.79      374.83     16.27 o
  -5   3   8       35.04       33.33      3.77 o
  -3   3   8       37.52       42.00      3.02 o
  -1   3   8      757.62      798.45      9.35 o
   1   3   8     4372.66     4339.70     43.99 o
   3   3   8      254.53      308.45      5.53 o
   5   3   8      935.00     1030.16     13.51 o
   7   3   8      172.90      164.36      7.80 o
   9   3   8        4.95        6.71      2.11 o
  11   3   8       39.40       28.07      2.26 o
 -14   4   8       32.26       33.11      2.35 o
 -12   4   8       27.53       21.30      2.16 o
 -10   4   8      398.48      404.68     13.42 o
  -8   4   8     1806.01     1768.02     37.31 o
  -6   4   8      661.94      676.30      8.03 o
  -4   4   8     1605.00     1689.54     20.79 o
  -2   4   8     4583.86     4747.61     54.42 o
   0   4   8     1813.04     2122.67     25.25 o
   2   4   8     1041.24     1004.78     13.14 o
   4   4   8     1610.89     1783.61     56.09 o
   6   4   8      437.71      398.01      6.76 o
   8   4   8       48.84       37.50      4.02 o
  10   4   8      218.36      251.36      7.71 o
 -15   5   8       30.10       27.46     10.40 o
 -13   5   8       16.99       13.44      2.18 o
 -11   5   8        3.65        3.96      2.60 o
  -9   5   8      112.08      117.87      7.97 o
  -7   5   8      205.65      212.91     11.07 o
  -5   5   8      653.67      631.37      8.44 o
  -3   5   8      507.14      534.53     13.00 o
  -1   5   8      359.01      365.33      7.97 o
   1   5   8      122.06      123.40      8.97 o
   3   5   8       47.44       58.56      2.20 o
   5   5   8       52.77       37.02      2.44 o
   7   5   8      130.69      140.75      8.22 o
   9   5   8      174.85      171.09      4.78 o
  11   5   8       30.42       41.30      3.99 o
 -14   6   8       35.18       35.89     11.57 o
 -12   6   8       34.30       26.11      4.70 o
 -10   6   8       10.09        8.57      2.10 o
  -8   6   8      657.64      689.12     10.92 o
  -6   6   8     1657.09     1736.83     21.34 o
  -4   6   8     1147.90     1155.88     15.43 o
  -2   6   8      736.37      804.61     10.42 o
   0   6   8     1320.00     1426.24     17.80 o
   2   6   8     2701.26     2944.88     36.99 o
   4   6   8       63.07       63.70      3.10 o
   6   6   8      276.14      297.50      6.11 o
   8   6   8      336.42      316.07      8.38 o
  10   6   8       48.67       39.69      3.22 o
 -13   7   8       64.29       62.68      4.79 o
 -11   7   8       89.99       95.11      4.87 o
  -9   7   8       23.20       24.99      3.69 o
  -7   7   8        0.17        0.59      2.05 o
  -5   7   8      533.31      533.42     11.82 o
  -3   7   8      654.41      669.73      8.32 o
  -1   7   8      289.65      273.45      4.95 o
   1   7   8      108.59       86.13      3.18 o
   3   7   8       63.59       52.56      2.79 o
   5   7   8      264.95      241.09      7.88 o
   7   7   8      128.09      119.02      3.68 o
   9   7   8        3.03        0.87      2.19 o
 -12   8   8       38.84       39.29      4.62 o
 -10   8   8       63.93       69.17      3.75 o
  -8   8   8       27.13       21.14      2.86 o
  -6   8   8       22.13       19.06      1.17 o
  -4   8   8       57.49       72.16      7.04 o
  -2   8   8      334.07      340.49     10.06 o
   0   8   8       22.83       30.07      1.62 o
   2   8   8       35.21       37.91      3.02 o
   4   8   8       64.49       71.17      5.95 o
   6   8   8        5.64        4.71      1.93 o
   8   8   8       13.07       14.86      2.49 o
 -11   9   8       46.71       57.76      4.77 o
  -9   9   8       59.29       62.88      5.95 o
  -7   9   8       29.43       28.53      3.28 o
  -5   9   8       12.92       15.39      2.01 o
  -3   9   8      473.57      534.61      9.89 o
  -1   9   8       18.89        7.04      2.35 o
   1   9   8        0.65        6.04      2.74 o
   3   9   8      195.54      212.37      5.46 o
   5   9   8      155.33      155.18      7.46 o
   7   9   8       19.71       19.40      3.74 o
  -8  10   8      191.86      208.24     16.27 o
  -6  10   8      304.45      298.66      8.22 o
  -4  10   8       33.90       21.13      1.84 o
  -2  10   8       14.91       15.26      1.01 o
   0  10   8      695.47      773.91     13.25 o
   2  10   8      504.68      544.67     14.92 o
   4  10   8       30.01       23.79      2.56 o
  -7  11   8        5.72        0.00      5.37 o
  -5  11   8        5.49        7.21      4.53 o
  -3  11   8       49.19       45.11      3.52 o
  -1  11   8        5.70        4.36      1.84 o
   1  11   8       16.78       11.40      3.35 o
   3  11   8       25.80       16.10      3.86 o
 -15   1   9        0.00        0.50      2.90 o
 -13   1   9       19.44       21.35      4.61 o
 -11   1   9        4.59       -1.56      4.11 o
  -9   1   9      183.74      213.68      4.15 o
  -7   1   9      127.54       96.77      2.37 o
  -5   1   9      212.55      176.07      3.01 o
  -3   1   9      432.09      458.34      5.69 o
  -1   1   9      672.56      639.82      7.27 o
   1   1   9       35.58       48.94      2.07 o
   3   1   9     1066.98     1126.50     14.06 o
   5   1   9       45.58       54.76      2.90 o
   7   1   9      114.34      112.37      9.98 o
   9   1   9       32.84       26.96      2.70 o
  11   1   9       97.37      109.20      3.86 o
 -16   2   9        5.38       11.14      3.50 o
 -14   2   9        6.47        6.86      2.26 o
 -12   2   9       12.91       13.80      2.60 o
 -10   2   9      165.86      163.81      4.02 o
  -8   2   9      602.29      645.16      9.47 o
  -6   2   9      196.48      190.75      7.80 o
  -4   2   9        5.20        9.41      1.41 o
  -2   2   9     3779.48     3601.71     37.47 o
   0   2   9     6191.40     6514.47     59.76 o
   2   2   9      440.96      525.87      7.77 o
   4   2   9      583.92      576.65      8.38 o
   6   2   9      861.17      892.91     12.20 o
   8   2   9       96.32       70.27      2.79 o
  10   2   9       84.81       83.79      3.42 o
  12   2   9       25.23       39.78      3.47 o
 -15   3   9        0.48       -3.02      4.28 o
 -13   3   9        0.89        2.66      2.05 o
 -11   3   9       17.37       17.58      2.11 o
  -9   3   9      153.77      142.18      3.31 o
  -7   3   9       42.26       51.97      2.01 o
  -5   3   9      852.50      777.62      8.86 o
  -3   3   9       40.65       48.85      2.43 o
  -1   3   9       40.53       36.81      3.27 o
   1   3   9      470.37      442.04      8.80 o
   3   3   9     1650.80     1646.85     20.74 o
   5   3   9      240.97      245.73      8.72 o
   7   3   9      150.76      125.65      3.30 o
   9   3   9       52.63       63.89      2.66 o
  11   3   9       66.98       61.60      3.50 o
 -14   4   9        1.16        2.75      4.11 o
 -12   4   9        2.94        0.89      1.90 o
 -10   4   9       64.57       50.45      3.10 o
  -8   4   9      139.11      146.95      5.20 o
  -6   4   9       66.73       59.94      2.41 o
  -4   4   9       83.17       94.54      2.53 o
  -2   4   9      200.22      219.30      3.74 o
   0   4   9      242.99      275.85      4.91 o
   2   4   9      507.51      488.17      7.38 o
   4   4   9      735.37      762.58     12.20 o
   6   4   9      191.19      147.47      3.91 o
   8   4   9       43.60       65.09      3.30 o
  10   4   9      167.19      142.80      7.29 o
 -15   5   9        2.20        6.56      9.64 o
 -13   5   9       31.64       28.52      5.70 o
 -11   5   9        0.04        1.31      2.26 o
  -9   5   9      136.24      124.40      3.38 o
  -7   5   9      469.39      489.69      6.85 o
  -5   5   9        1.24        3.83      4.36 o
  -3   5   9       79.45      102.79      2.60 o
  -1   5   9      252.60      242.51      4.32 o
   1   5   9     1513.40     1571.82     20.10 o
   3   5   9       89.93       88.21      2.88 o
   5   5   9       70.54       69.01      2.85 o
   7   5   9        0.84       -0.78      2.41 o
   9   5   9       18.25       22.98      3.02 o
 -14   6   9        3.27       -4.67      4.67 o
 -12   6   9        0.98        3.04      1.51 o
 -10   6   9      135.25      140.73      3.97 o
  -8   6   9      577.22      621.07     10.10 o
  -6   6   9      336.93      302.16      5.15 o
  -4   6   9      143.94      124.97      5.45 o
  -2   6   9      936.33      990.12     12.08 o
   0   6   9      855.56      900.50     12.41 o
   2   6   9      234.72      191.98      4.78 o
   4   6   9      463.34      452.07      7.65 o
   6   6   9      332.95      355.20     11.74 o
   8   6   9        1.50       -1.59      2.07 o
  10   6   9        0.13       -3.14      3.14 o
 -13   7   9        0.02       -9.23     10.15 o
 -11   7   9        2.22       -2.94      2.94 o
  -9   7   9        7.90        2.87      1.80 o
  -7   7   9       10.68        9.49      1.53 o
  -5   7   9        9.50       10.54      2.33 o
  -3   7   9        0.38       -5.95      5.95 o
  -1   7   9      549.90      575.25     11.40 o
   1   7   9      183.61      206.70      4.59 o
   3   7   9      252.38      277.05      5.76 o
   5   7   9      235.82      249.36      5.80 o
   7   7   9      159.50      145.06      4.45 o
   9   7   9       43.10       45.42      4.71 o
 -12   8   9      122.60       98.76      5.91 o
 -10   8   9       12.87       10.50      2.92 o
  -8   8   9       20.69       16.72      2.85 o
  -6   8   9      316.42      338.85      8.05 o
  -4   8   9     2023.42     2121.80     53.16 o
  -2   8   9      664.96      640.22     10.85 o
   0   8   9        0.07        0.35      1.84 o
   2   8   9      343.20      353.36      9.39 o
   4   8   9      857.77      879.21     15.95 o
   6   8   9      107.37      107.44      4.03 o
   8   8   9       24.01       29.02      4.78 o
 -11   9   9        0.36       -1.11      3.56 o
  -9   9   9        0.22       -0.43      3.03 o
  -7   9   9        2.15       -2.64      2.74 o
  -5   9   9        7.03        1.16      5.70 o
  -3   9   9       98.34      103.72      7.38 o
  -1   9   9       40.48       35.10      2.28 o
   1   9   9       38.86       32.61      3.35 o
   3   9   9       59.70       45.72      4.19 o
   5   9   9        5.25        3.66      3.61 o
  -8  10   9       20.47       14.48      4.44 o
  -6  10   9        4.93        5.70      2.01 o
  -4  10   9       18.22       11.91      2.85 o
  -2  10   9        0.23       -2.68      2.68 o
   0  10   9        0.69        4.86      3.35 o
   2  10   9       16.90       23.10     20.71 o
   4  10   9        6.87        1.18      2.74 o
  -5  11   9        3.85        9.73      4.70 o
  -3  11   9        0.67        1.34      2.18 o
  -1  11   9      140.59      127.95      6.54 o
   1  11   9        0.87       -0.50      4.02 o
 -16   0  10        8.98       18.45      4.86 o
 -14   0  10      366.77      396.09     11.57 o
 -12   0  10      183.33      197.71      6.04 o
 -10   0  10        3.03       -0.50      3.02 o
  -8   0  10      102.93      111.52      4.02 o
  -6   0  10     2484.92     2578.97     36.73 o
  -4   0  10     3261.56     3669.16     49.13 o
  -2   0  10     2400.21     2374.05     32.37 o
   0   0  10     2909.20     2696.86     44.77 o
   2   0  10     1369.28     1603.83     29.51 o
   4   0  10      551.54      630.70     12.41 o
   6   0  10     3675.40     4064.08     64.56 o
   8   0  10      963.52      974.64     18.45 o
  10   0  10        0.11        2.68      3.35 o
 -15   1  10        8.62        5.08      4.11 o
 -13   1  10       95.48       91.64      3.43 o
 -11   1  10        3.04        0.96      2.22 o
  -9   1  10       61.29       73.03      3.61 o
  -7   1  10      294.43      310.46      4.21 o
  -5   1  10      730.49      779.71      8.65 o
  -3   1  10     3583.44     3790.96     37.26 o
  -1   1  10      127.80      124.02      2.43 o
   1   1  10      984.80      994.81     11.60 o
   3   1  10      114.05       93.37      6.62 o
   5   1  10     1455.87     1463.47     17.96 o
   7   1  10       16.98       17.32      3.77 o
   9   1  10        0.69        1.15      2.53 o
  11   1  10        1.13        1.81      2.58 o
 -16   2  10        0.55        1.16      3.38 o
 -14   2  10        3.74        1.80      4.11 o
 -12   2  10       10.88       10.68      2.68 o
 -10   2  10      133.18      105.72      2.96 o
  -8   2  10      408.76      390.87      5.16 o
  -6   2  10        0.10        3.67      2.18 o
  -4   2  10      197.76      173.46      3.10 o
  -2   2  10      237.09      247.01      3.85 o
   0   2  10      501.25      559.04      8.13 o
   2   2  10      280.67      341.93      5.97 o
   4   2  10      255.35      269.65      4.96 o
   6   2  10      167.45      163.76      5.20 o
   8   2  10        0.83       -2.45      2.45 o
  10   2  10       72.46       79.33      3.29 o
 -15   3  10        2.62        3.28      1.99 o
 -13   3  10        5.44        5.12      2.01 o
 -11   3  10       11.08       16.02      2.20 o
  -9   3  10      147.77      141.49      3.13 o
  -7   3  10       59.91       62.08      2.10 o
  -5   3  10      216.41      246.14      4.11 o
  -3   3  10      449.19      511.32      6.69 o
  -1   3  10        0.33       -0.36      2.33 o
   1   3  10      618.77      597.67      7.11 o
   3   3  10      685.18      712.06     10.36 o
   5   3  10        4.85        1.04      1.62 o
   7   3  10       12.10        3.52      1.85 o
   9   3  10      191.19      187.18      8.47 o
  11   3  10      107.86      123.30      5.81 o
 -14   4  10        4.91        6.04      1.95 o
 -12   4  10        1.83        3.86      1.80 o
 -10   4  10       25.36       27.14      2.46 o
  -8   4  10      497.01      545.51      7.57 o
  -6   4  10      412.04      458.42      6.53 o
  -4   4  10        4.77       11.71      1.93 o
  -2   4  10      324.89      352.50      5.51 o
   0   4  10     4647.68     4738.43     48.27 o
   2   4  10     1003.20     1010.24     14.03 o
   4   4  10        4.56        7.29      7.71 o
   6   4  10      415.49      444.69      9.39 o
   8   4  10      436.39      452.08      9.60 o
  10   4  10       29.54       16.43      3.91 o
 -13   5  10        6.46        1.16      2.33 o
 -11   5  10        0.06        0.97      2.26 o
  -9   5  10       79.05       97.57      5.03 o
  -7   5  10      216.36      237.03      6.62 o
  -5   5  10       69.67       75.91      2.52 o
  -3   5  10      219.13      247.17      4.56 o
  -1   5  10        7.96       24.50      2.35 o
   1   5  10      800.84      780.60     11.08 o
   3   5  10       58.93       50.45      2.22 o
   5   5  10      153.83      148.86      4.34 o
   7   5  10      222.24      227.83      8.05 o
   9   5  10       42.26       33.13      5.87 o
 -14   6  10        5.24       -2.56      9.81 o
 -12   6  10       14.72        8.57      2.35 o
 -10   6  10      143.64      129.85      3.86 o
  -8   6  10      316.40      313.33      5.15 o
  -6   6  10        0.56       -1.23      1.54 o
  -4   6  10      553.04      555.00      8.74 o
  -2   6  10     1156.25     1148.99     14.25 o
   0   6  10      532.77      526.28      8.34 o
   2   6  10      130.48      137.99      9.81 o
   4   6  10      736.05      727.01     12.51 o
   6   6  10      616.53      618.56     11.92 o
   8   6  10        0.83       -1.34      2.86 o
 -13   7  10       19.40       10.50      7.29 o
 -11   7  10        0.25       -1.27      2.83 o
  -9   7  10      132.64      133.98      3.70 o
  -7   7  10       27.13       31.92      1.88 o
  -5   7  10      221.21      185.05      4.43 o
  -3   7  10       85.50       77.86      7.13 o
  -1   7  10       11.14       10.52      1.84 o
   1   7  10        1.43        3.19      2.46 o
   3   7  10      256.34      269.74     14.42 o
   5   7  10        0.08       -0.93      1.81 o
   7   7  10        0.67        0.50      2.85 o
 -12   8  10        2.80        5.76     12.24 o
 -10   8  10       45.63       39.58      3.73 o
  -8   8  10       23.74       18.86      3.77 o
  -6   8  10       20.62       21.04      3.44 o
  -4   8  10       22.41       14.58      4.70 o
  -2   8  10       33.23       33.04      2.65 o
   0   8  10       49.67       53.86      4.61 o
   2   8  10       80.70       78.24      3.29 o
   4   8  10        0.03       -2.67      2.67 o
   6   8  10      126.50      115.28      8.64 o
  -9   9  10        0.05       -3.10      4.36 o
  -7   9  10       25.54       29.26      2.77 o
  -5   9  10       32.79       20.28      2.33 o
  -3   9  10       13.09       16.79      6.29 o
  -1   9  10        3.59        3.15      2.48 o
   1   9  10      330.18      352.37      7.85 o
   3   9  10        0.02        1.46      2.33 o
   5   9  10        8.15       15.21      8.97 o
  -8  10  10       38.79       17.50      5.35 o
  -6  10  10       12.95       13.58      4.02 o
  -4  10  10       14.18       14.09      3.02 o
  -2  10  10      244.71      238.96      7.55 o
   0  10  10      105.87       82.83      6.29 o
   2  10  10       62.76       62.94      4.28 o
  -3  11  10       47.89       37.73      3.52 o
  -1  11  10        0.01       -3.02      4.36 o
 -15   1  11        8.48        3.57      3.22 o
 -13   1  11        1.79       -2.43      2.43 o
 -11   1  11       26.67       23.46      3.35 o
  -9   1  11        0.14       -2.01      2.01 o
  -7   1  11        1.40        3.35      1.90 o
  -5   1  11       23.33       24.91      1.84 o
  -3   1  11     1055.07     1049.54     12.27 o
  -1   1  11     1431.80     1550.44     22.22 o
   1   1  11      101.83      107.65      6.04 o
   3   1  11       86.85       87.17      3.26 o
   5   1  11      444.56      433.71      7.27 o
   7   1  11       18.16        9.56      2.26 o
   9   1  11        7.19       11.60      3.52 o
 -14   2  11        0.05       -1.63      2.44 o
 -12   2  11       45.01       46.93      2.94 o
 -10   2  11       12.93        9.48      4.02 o
  -8   2  11       92.53       93.21      2.36 o
  -6   2  11     1046.38     1103.76     26.50 o
  -4   2  11      318.35      334.15      5.32 o
  -2   2  11       42.59       46.73      1.80 o
   0   2  11     1228.86     1318.03     13.93 o
   2   2  11     4479.36     4524.64     54.76 o
   4   2  11      548.67      546.76     12.49 o
   6   2  11       15.15       14.08      3.35 o
   8   2  11      555.43      613.61     12.83 o
  10   2  11      182.92      158.31      5.72 o
 -15   3  11        4.95        3.01      3.96 o
 -13   3  11       56.40       54.80      3.52 o
 -11   3  11        0.01       -1.13      2.18 o
  -9   3  11       99.75      100.10      5.62 o
  -7   3  11        9.27       18.05      1.84 o
  -5   3  11     1476.61     1552.76     18.21 o
  -3   3  11      161.46      179.27      3.25 o
  -1   3  11      246.98      256.08      5.20 o
   1   3  11       68.06       67.37      1.80 o
   3   3  11      261.61      230.07      7.38 o
   5   3  11       40.20       39.11      3.10 o
   7   3  11       23.74       17.62      2.03 o
   9   3  11       82.76       87.22      3.50 o
 -14   4  11        2.10        3.16      4.02 o
 -12   4  11        2.47        2.14      2.90 o
 -10   4  11       23.50       21.13      4.86 o
  -8   4  11      205.46      181.21      7.38 o
  -6   4  11      308.26      289.89      5.15 o
  -4   4  11       37.20       42.75      2.48 o
  -2   4  11      761.52      730.75     10.28 o
   0   4  11      854.81      826.80     10.06 o
   2   4  11      267.19      268.34      5.15 o
   4   4  11       30.72       32.20      2.54 o
   6   4  11      234.71      214.55      5.45 o
   8   4  11      218.69      193.56      6.37 o
 -13   5  11       20.02       21.13      2.57 o
 -11   5  11        1.56        4.94      2.41 o
  -9   5  11       37.93       41.43      2.29 o
  -7   5  11      117.05      106.28      2.70 o
  -5   5  11      447.58      459.30      7.84 o
  -3   5  11        0.53       -0.34      1.89 o
  -1   5  11      119.46      130.97      3.26 o
   1   5  11       18.13       21.81      1.83 o
   3   5  11       33.12       24.31      1.70 o
   5   5  11       26.06       35.03      4.19 o
   7   5  11       51.57       34.54      3.13 o
   9   5  11        0.11        2.21      3.08 o
 -12   6  11        5.27       12.39      4.11 o
 -10   6  11        0.42       -2.25      2.25 o
  -8   6  11        5.94        6.15      2.01 o
  -6   6  11        9.92       12.38      1.71 o
  -4   6  11        0.43       -2.29      2.29 o
  -2   6  11       98.28      105.43      5.62 o
   0   6  11      161.19      186.60      4.02 o
   2   6  11      749.82      844.86     14.45 o
   4   6  11       24.53       23.14      4.86 o
   6   6  11        7.08        6.73      3.27 o
   8   6  11       85.24       93.76      4.61 o
 -11   7  11        0.00       -0.96      2.60 o
  -9   7  11      147.14      138.22      9.56 o
  -7   7  11       11.49        2.35      2.18 o
  -5   7  11       78.34       79.03      3.10 o
  -3   7  11       41.73       32.15      2.39 o
  -1   7  11       70.03       66.13      2.45 o
   1   7  11       12.28       10.16      2.82 o
   3   7  11       74.46       67.00      3.77 o
   5   7  11       31.76       36.55      2.10 o
   7   7  11        1.43       11.30      6.54 o
 -10   8  11       47.08       46.15      4.22 o
  -8   8  11       17.85       22.57      2.29 o
  -6   8  11       62.47       53.81      2.63 o
  -4   8  11       79.85       78.41      3.19 o
  -2   8  11       86.50      106.82     13.50 o
   0   8  11       15.80       15.19      4.86 o
   2   8  11        0.16        2.33      3.52 o
   4   8  11       83.08       99.90      7.80 o
   6   8  11      332.88      344.52     10.75 o
  -9   9  11        0.00       -0.23      4.19 o
  -7   9  11        7.25        6.03      0.96 o
  -5   9  11       10.44       11.01      2.33 o
  -3   9  11       10.73        8.15      3.10 o
  -1   9  11       84.00       77.74      3.19 o
   1   9  11       22.69       24.65      2.79 o
   3   9  11       65.57       57.97      3.25 o
  -6  10  11        2.20        2.52      3.69 o
  -4  10  11        1.40        4.27      6.29 o
  -2  10  11        2.28        0.13      4.78 o
   0  10  11       41.54       36.64      3.74 o
   2  10  11       25.66       24.87      3.66 o
 -14   0  12      333.16      362.72     11.07 o
 -12   0  12      136.84      149.08      5.53 o
 -10   0  12        6.09        6.04      3.19 o
  -8   0  12      249.23      223.37      5.37 o
  -6   0  12      388.70      457.30      8.38 o
  -4   0  12     6732.71     7174.98     95.25 o
  -2   0  12      741.10      877.04     15.60 o
   0   0  12      611.97      661.56     12.74 o
   2   0  12      839.57      860.94     18.45 o
   4   0  12     4426.87     4802.10     86.20 o
   6   0  12     1326.85     1329.99     26.50 o
   8   0  12       11.47       10.23      3.19 o
  10   0  12      170.46      192.01      8.22 o
 -15   1  12       60.87       56.63      3.79 o
 -13   1  12       56.30       69.42      3.27 o
 -11   1  12       42.80       31.97      2.34 o
  -9   1  12       23.13       21.65      2.12 o
  -7   1  12       41.87       45.09      2.12 o
  -5   1  12      120.35      124.87      5.70 o
  -3   1  12      210.49      190.98      4.11 o
  -1   1  12       75.18       49.58      2.24 o
   1   1  12       71.30       74.72      2.94 o
   3   1  12       31.69       24.74      2.37 o
   5   1  12      159.06      157.40      7.21 o
   7   1  12      300.63      302.86     14.51 o
   9   1  12        0.80        7.88      5.37 o
 -14   2  12       32.02       27.29      2.78 o
 -12   2  12        4.03       -0.21      2.55 o
 -10   2  12       26.75       26.52      2.26 o
  -8   2  12        5.40        1.76      1.78 o
  -6   2  12       49.12       54.65      2.12 o
  -4   2  12      113.85      141.99      3.43 o
  -2   2  12       87.94      103.51      2.48 o
   0   2  12      758.93      765.60     15.76 o
   2   2  12      321.26      305.65      5.80 o
   4   2  12       50.83       52.81      2.38 o
   6   2  12       44.85       40.77      3.94 o
   8   2  12      118.27      109.49      4.11 o
 -15   3  12       27.16       25.82      4.86 o
 -13   3  12        9.47       12.55      2.38 o
 -11   3  12       10.50        9.14      4.11 o
  -9   3  12      170.91      168.53      3.20 o
  -7   3  12       20.40       15.41      3.19 o
  -5   3  12      248.87      250.45      5.53 o
  -3   3  12      197.75      211.26      7.21 o
  -1   3  12      775.19      821.69     10.26 o
   1   3  12     1083.90     1163.43     13.65 o
   3   3  12       14.86       22.39      2.03 o
   5   3  12      100.96       96.31      2.94 o
   7   3  12      214.99      230.95      5.35 o
   9   3  12       34.76       21.97      3.88 o
 -14   4  12        0.65       -3.53      3.53 o
 -12   4  12       23.00       22.99      3.14 o
 -10   4  12      129.70      124.86      5.62 o
  -8   4  12        0.00       -2.08      2.08 o
  -6   4  12       16.27       13.17      1.16 o
  -4   4  12      280.09      276.51      5.01 o
  -2   4  12      126.88      116.34      3.02 o
   0   4  12        5.99        5.68      3.02 o
   2   4  12      294.40      324.45      5.23 o
   4   4  12      500.23      573.80     10.35 o
   6   4  12        7.10        1.90      2.54 o
   8   4  12       54.76       49.58      4.01 o
 -13   5  12        0.13        1.62      4.19 o
 -11   5  12       46.66       52.14      3.19 o
  -9   5  12       64.02       63.97      3.52 o
  -7   5  12       41.32       37.33      2.08 o
  -5   5  12        0.01       -3.02      3.02 o
  -3   5  12      125.33      114.48      3.08 o
  -1   5  12        0.73       -0.47      1.92 o
   1   5  12      102.83      106.82      3.53 o
   3   5  12      424.76      445.15     23.81 o
   5   5  12      108.23       93.37      5.87 o
   7   5  12       71.55       78.36      6.71 o
 -12   6  12       16.16       10.34      2.90 o
 -10   6  12       35.50       38.72      2.72 o
  -8   6  12        3.86        2.01      2.77 o
  -6   6  12       20.53       12.03      2.22 o
  -4   6  12       87.31       78.32      4.02 o
  -2   6  12       39.72       36.21      2.35 o
   0   6  12      511.90      542.17      8.00 o
   2   6  12      181.26      196.69      9.39 o
   4   6  12       62.19       76.65     10.15 o
   6   6  12      129.96      114.33      4.70 o
 -11   7  12        4.42       -0.55      2.31 o
  -9   7  12       40.60       36.00      2.11 o
  -7   7  12        7.17        5.73      1.29 o
  -5   7  12        2.56        3.35      2.18 o
  -3   7  12        6.96        2.80      2.41 o
  -1   7  12       24.81       19.34      1.84 o
   1   7  12      184.77      159.19      4.46 o
   3   7  12       17.78       27.61      6.96 o
   5   7  12      137.18      116.51      5.84 o
 -10   8  12        0.18        0.71      3.93 o
  -8   8  12        0.41       -0.61      1.47 o
  -6   8  12       22.99       26.20      5.11 o
  -4   8  12       34.08       40.83      3.52 o
  -2   8  12       12.87       15.02      2.22 o
   0   8  12       94.29      107.67      3.42 o
   2   8  12       26.11       31.10      2.85 o
   4   8  12       56.22       64.28      4.39 o
  -9   9  12        8.20       12.24      5.70 o
  -7   9  12        0.03        5.47      3.29 o
  -5   9  12        2.87        7.09      2.67 o
  -3   9  12       10.91        7.48      2.52 o
  -1   9  12        9.34        7.05      1.26 o
   1   9  12       10.65       13.20      2.76 o
   3   9  12       83.81       73.50      4.86 o
  -6  10  12        2.17        8.05      4.19 o
  -4  10  12        7.74        5.72      3.10 o
  -2  10  12       15.77       16.32      3.18 o
   0  10  12      142.26      151.78      5.41 o
 -15   1  13       18.13       14.32      5.03 o
 -13   1  13       63.07       57.93      6.79 o
 -11   1  13        3.82        6.02      2.29 o
  -9   1  13       68.86       41.15      3.52 o
  -7   1  13       17.05       20.87      3.35 o
  -5   1  13        0.03        2.74      1.93 o
  -3   1  13      497.03      512.35      7.17 o
  -1   1  13     1213.22     1266.85     15.88 o
   1   1  13        2.45       -2.01      2.01 o
   3   1  13       47.94       48.15      3.02 o
   5   1  13       43.97       46.50      2.82 o
   7   1  13        6.64        8.62      2.60 o
   9   1  13       15.44       17.17      3.08 o
 -14   2  13       17.03       16.92      2.86 o
 -12   2  13       88.18       98.76      3.86 o
 -10   2  13      324.32      323.24      5.45 o
  -8   2  13      173.31      184.19      5.20 o
  -6   2  13      285.86      256.50      5.28 o
  -4   2  13      235.48      222.63      4.20 o
  -2   2  13      744.86      817.46      9.77 o
   0   2  13       88.25       80.29      2.34 o
   2   2  13        4.89        4.62      2.20 o
   4   2  13      184.64      203.86      4.51 o
   6   2  13      165.06      165.17      4.39 o
   8   2  13       27.04       16.33      2.70 o
 -13   3  13        0.92       -0.18      3.35 o
 -11   3  13       52.15       45.47      2.53 o
  -9   3  13       20.79       19.74      1.76 o
  -7   3  13        7.50        3.04      1.73 o
  -5   3  13        6.32       -2.52      2.52 o
  -3   3  13       31.77       29.14      1.80 o
  -1   3  13        0.29       -1.14      1.14 o
   1   3  13      744.47      774.84      9.59 o
   3   3  13        1.79        0.50      1.85 o
   5   3  13      219.58      209.55      4.63 o
   7   3  13        5.73        2.14      1.90 o
 -14   4  13        4.71        9.20      4.02 o
 -12   4  13       74.22       70.93      3.65 o
 -10   4  13       22.57       19.33      2.33 o
  -8   4  13       18.01       16.43      2.01 o
  -6   4  13       98.36       90.64      3.02 o
  -4   4  13      119.32      110.14      3.02 o
  -2   4  13        6.72       -2.18      2.18 o
   0   4  13       21.60       21.16      2.26 o
   2   4  13      199.81      164.71      9.56 o
   4   4  13        4.24       -2.26      2.26 o
   6   4  13        3.56        3.27      2.53 o
   8   4  13       63.33       69.65      5.11 o
 -13   5  13       15.39       20.16      3.97 o
 -11   5  13       70.13       76.06      3.34 o
  -9   5  13       25.83       26.15      3.10 o
  -7   5  13        0.02        0.25      1.81 o
  -5   5  13       40.53       43.79      2.85 o
  -3   5  13       49.85       50.71      2.77 o
  -1   5  13       18.05       14.20      2.35 o
   1   5  13       15.36       22.25      2.73 o
   3   5  13       23.93       15.76      3.02 o
   5   5  13       36.61       51.19      3.04 o
   7   5  13       82.06       77.81      5.44 o
 -12   6  13        2.33        5.10      2.69 o
 -10   6  13       50.68       56.43     11.49 o
  -8   6  13       87.90       82.16      2.86 o
  -6   6  13       13.98       10.61      3.02 o
  -4   6  13      130.41      142.73      4.86 o
  -2   6  13      186.83      210.70      4.55 o
   0   6  13       16.77       10.10      3.69 o
   2   6  13        1.15        1.70      2.90 o
   4   6  13      159.99      171.99      6.51 o
   6   6  13       58.85       60.44      9.98 o
 -11   7  13        6.64        6.04      3.52 o
  -9   7  13       14.12        7.59      1.83 o
  -7   7  13        0.01        1.15      3.44 o
  -5   7  13        1.07        3.24      2.34 o
  -3   7  13       64.62       75.76      2.46 o
  -1   7  13       78.95       75.56      4.70 o
   1   7  13      368.93      395.07      8.10 o
   3   7  13       10.58       15.40      3.98 o
   5   7  13      220.94      215.09      8.07 o
 -10   8  13        2.47        1.51      5.37 o
  -8   8  13       27.18       26.44      2.70 o
  -6   8  13      235.58      255.14     11.74 o
  -4   8  13      118.73      103.51      8.38 o
  -2   8  13       14.12       10.65      2.29 o
   0   8  13        1.70       -0.04      2.73 o
   2   8  13      180.25      169.50      6.20 o
   4   8  13      117.43      103.06     14.17 o
  -7   9  13        0.26        4.60      3.46 o
  -5   9  13        4.97        0.88      2.77 o
  -3   9  13        0.13       -2.20      2.20 o
  -1   9  13       16.24       16.70      3.44 o
   1   9  13        2.34        3.44      2.90 o
 -14   0  14      135.07      143.04      7.04 o
 -12   0  14       15.79       24.48      3.52 o
 -10   0  14        5.39        7.21      2.52 o
  -8   0  14      488.96      508.45     10.06 o
  -6   0  14     1434.17     1522.67     24.65 o
  -4   0  14      100.18       98.10      3.86 o
  -2   0  14      256.81      264.62      6.54 o
   0   0  14        6.21        0.84      2.18 o
   2   0  14       34.55       41.09      4.02 o
   4   0  14      270.33      282.40      9.73 o
   6   0  14      303.95      309.06     11.74 o
   8   0  14        0.07        5.53      3.86 o
 -13   1  14       23.46       25.85      2.84 o
 -11   1  14       14.17       10.95      3.19 o
  -9   1  14        0.12        4.04      1.93 o
  -7   1  14       21.78       29.49      2.12 o
  -5   1  14      401.28      411.36      5.75 o
  -3   1  14       46.96       34.75      2.10 o
  -1   1  14      426.00      426.54      6.56 o
   1   1  14      210.16      192.40      4.09 o
   3   1  14      175.46      159.73      4.56 o
   5   1  14       27.86       22.73      2.77 o
   7   1  14       21.98       19.39      5.87 o
 -14   2  14        0.18       -0.92      2.85 o
 -12   2  14        3.59        5.02      2.41 o
 -10   2  14       62.16       57.24      2.85 o
  -8   2  14       19.94       22.88      1.84 o
  -6   2  14       36.71       23.96      2.31 o
  -4   2  14        1.54        1.45      2.52 o
  -2   2  14       48.39       44.88      1.89 o
   0   2  14       51.77       43.02      2.05 o
   2   2  14        0.48        3.10      3.94 o
   4   2  14        9.22        4.02      3.10 o
   6   2  14        7.38        0.66      2.05 o
   8   2  14        1.03       -3.62      3.62 o
 -13   3  14       35.64       36.59      4.70 o
 -11   3  14      202.29      196.42      6.88 o
  -9   3  14      179.62      187.77      3.79 o
  -7   3  14        0.12        0.59      1.54 o
  -5   3  14       13.00       19.28      1.89 o
  -3   3  14        2.67        3.62      1.27 o
  -1   3  14       13.30        7.41      1.27 o
   1   3  14        5.62        7.23      1.36 o
   3   3  14      121.62      100.93      3.12 o
   5   3  14       48.16       39.79      2.26 o
   7   3  14        3.45        2.87      2.98 o
 -12   4  14       62.18       60.23      5.53 o
 -10   4  14      112.46      124.19      3.56 o
  -8   4  14      201.22      215.91      4.75 o
  -6   4  14       90.34       79.34      5.70 o
  -4   4  14       24.27       29.30      3.52 o
  -2   4  14      454.61      483.89      8.34 o
   0   4  14      422.22      479.99      8.25 o
   2   4  14        6.64       13.79      0.97 o
   4   4  14        8.02        9.61      2.18 o
   6   4  14      251.60      262.40      7.66 o
 -13   5  14        0.62       -2.18      6.88 o
 -11   5  14       21.82       15.15      2.65 o
  -9   5  14       22.55       28.79      2.36 o
  -7   5  14        3.34        0.58      2.48 o
  -5   5  14       90.90       84.77      7.21 o
  -3   5  14       25.76       22.30      2.24 o
  -1   5  14      236.16      255.02      5.46 o
   1   5  14        0.00       -2.74      2.74 o
   3   5  14      423.37      398.35      9.47 o
   5   5  14        4.24        2.93      1.93 o
 -12   6  14       59.47       49.81      6.04 o
 -10   6  14      129.60      122.66      4.08 o
  -8   6  14       50.21       47.99      4.44 o
  -6   6  14      192.33      189.76      5.12 o
  -4   6  14      231.39      215.61      4.56 o
  -2   6  14       30.31       31.44      3.10 o
   0   6  14        4.73        3.10      1.70 o
   2   6  14       88.92       70.40      3.75 o
   4   6  14      287.64      260.60      8.40 o
  -9   7  14       15.89       14.19      7.04 o
  -7   7  14      101.84       90.92      3.68 o
  -5   7  14       84.61       88.73      5.11 o
  -3   7  14        0.04       -0.43      1.53 o
  -1   7  14        8.66        9.78      1.81 o
   1   7  14       42.78       36.63      5.28 o
   3   7  14       30.96       41.57      4.29 o
  -8   8  14        2.39        3.04      3.44 o
  -6   8  14        0.97       -1.68      2.52 o
  -4   8  14        0.61       -3.19      3.19 o
  -2   8  14       69.44       76.60      3.10 o
   0   8  14        2.36        2.31      2.62 o
   2   8  14       29.57       37.53      3.58 o
  -5   9  14        3.19        6.66      2.99 o
  -3   9  14        0.83       -2.49      3.13 o
  -1   9  14      151.52      163.08      5.82 o
 -13   1  15        4.38        3.39      2.96 o
 -11   1  15        3.17        6.28      2.12 o
  -9   1  15       79.52       65.90      2.26 o
  -7   1  15       70.50       67.05      2.78 o
  -5   1  15       14.46       17.15      1.95 o
  -3   1  15       32.46       37.83      1.95 o
  -1   1  15       31.89       26.96      1.73 o
   1   1  15        3.13        4.14      2.13 o
   3   1  15       12.29        3.61      2.73 o
   5   1  15       35.64       35.59      5.11 o
   7   1  15       91.97      105.00      4.95 o
 -12   2  15       69.58       59.45      5.62 o
 -10   2  15       93.74       94.79      5.62 o
  -8   2  15      148.64      168.08      3.50 o
  -6   2  15      127.83      130.40      9.14 o
  -4   2  15       73.11       66.82      6.54 o
  -2   2  15      129.01      140.75      5.20 o
   0   2  15      324.80      324.18      5.63 o
   2   2  15       43.82       45.97      4.53 o
   4   2  15      180.98      193.67      5.20 o
   6   2  15        6.89       12.90      2.66 o
 -13   3  15       11.67        9.01      3.27 o
 -11   3  15       69.92       61.72      2.61 o
  -9   3  15       49.69       40.47      2.19 o
  -7   3  15       44.63       39.44      2.01 o
  -5   3  15       15.25        9.14      1.73 o
  -3   3  15      132.97      130.67      3.01 o
  -1   3  15       82.01       80.33      3.94 o
   1   3  15       96.82       97.11      2.56 o
   3   3  15        4.09        1.90      4.44 o
   5   3  15       50.57       41.26      2.67 o
 -12   4  15        7.34        4.13      3.53 o
 -10   4  15       20.72       13.21      2.36 o
  -8   4  15       30.78       25.75      2.20 o
  -6   4  15        1.39        1.27      2.01 o
  -4   4  15      168.08      162.83      4.08 o
  -2   4  15      326.59      297.54      6.04 o
   0   4  15        0.25       -0.75      2.29 o
   2   4  15      163.98      131.22      4.46 o
   4   4  15        0.60        0.12      3.77 o
 -11   5  15       76.85       77.65      5.28 o
  -9   5  15       55.88       57.08      2.82 o
  -7   5  15       20.92       16.85      2.89 o
  -5   5  15       12.49       17.32      2.05 o
  -3   5  15       42.28       59.56      2.77 o
  -1   5  15        2.83        0.85      2.05 o
   1   5  15        4.92        3.09      6.54 o
   3   5  15        2.57       -3.71      3.71 o
   5   5  15       40.00       29.25      5.62 o
 -10   6  15       54.99       55.08      3.55 o
  -8   6  15       43.92       59.87      4.70 o
  -6   6  15       19.19       33.70      2.98 o
  -4   6  15       14.40       12.42      1.85 o
  -2   6  15        2.26        2.14      3.27 o
   0   6  15      312.50      317.34      8.10 o
   2   6  15       28.16       30.95      3.22 o
   4   6  15       12.09       22.37      4.11 o
  -9   7  15        0.35        2.43      3.20 o
  -7   7  15       82.46       78.57      4.44 o
  -5   7  15       43.58       38.02      3.16 o
  -3   7  15       52.86       43.17      2.55 o
  -1   7  15       48.80       30.26      4.61 o
   1   7  15       61.09       69.24      3.91 o
  -6   8  15       51.32       50.75      3.86 o
  -4   8  15       54.23       45.27      6.79 o
  -2   8  15       25.41       18.89      5.20 o
   0   8  15        3.60       -1.54      4.61 o
 -12   0  16        5.57        8.55      3.86 o
 -10   0  16       11.08        5.03      3.02 o
  -8   0  16      196.84      188.15      5.87 o
  -6   0  16     1256.95     1373.59     25.15 o
  -4   0  16      478.99      476.08     11.57 o
  -2   0  16        1.16        5.20      2.35 o
   0   0  16      191.11      217.33      6.37 o
   2   0  16     1033.98     1163.46     26.16 o
   4   0  16      372.78      352.16     13.08 o
   6   0  16        8.26       18.28      5.03 o
 -13   1  16        0.39        5.90      6.46 o
 -11   1  16        0.18       -2.07      2.07 o
  -9   1  16       20.61       19.66      2.17 o
  -7   1  16      182.48      165.00      4.21 o
  -5   1  16       69.42       77.14      7.46 o
  -3   1  16       32.77       39.83      3.19 o
  -1   1  16       22.01       23.15      1.89 o
   1   1  16        4.42        1.79      1.89 o
   3   1  16        7.18        6.88      2.85 o
   5   1  16      114.68      124.18      6.76 o
 -12   2  16       10.55       10.14      6.46 o
 -10   2  16       21.02       16.82      1.89 o
  -8   2  16       26.91       18.69      2.07 o
  -6   2  16       21.90       15.80      2.12 o
  -4   2  16        2.72        4.40      1.89 o
  -2   2  16      178.88      167.40      3.82 o
   0   2  16      363.51      372.53      6.81 o
   2   2  16       35.41       37.26      2.22 o
   4   2  16        1.13       -0.49      4.61 o
 -11   3  16       77.35       73.62      3.86 o
  -9   3  16       65.87       66.54      3.44 o
  -7   3  16       39.96       34.88      1.92 o
  -5   3  16      105.39       95.72      2.86 o
  -3   3  16      337.00      355.82      6.22 o
  -1   3  16      252.27      277.00      5.30 o
   1   3  16       22.14       18.05      1.53 o
   3   3  16       10.17        2.73      2.26 o
   5   3  16      117.69      132.81      8.53 o
 -12   4  16       23.34       25.03      4.53 o
 -10   4  16       30.00       21.92      3.44 o
  -8   4  16       33.37       29.79      1.65 o
  -6   4  16      137.99      142.18      4.03 o
  -4   4  16      136.58      133.36      3.82 o
  -2   4  16        2.21       -0.39      2.26 o
   0   4  16       14.03       14.08      2.29 o
   2   4  16       95.74       90.13      7.38 o
   4   4  16        0.04        3.53      7.88 o
 -11   5  16       14.84       16.86      4.62 o
  -9   5  16        2.18       -2.02      3.10 o
  -7   5  16        2.62       -0.64      5.45 o
  -5   5  16       66.93       67.41      2.96 o
  -3   5  16       25.37       17.52      3.44 o
  -1   5  16        0.52        0.67      2.17 o
   1   5  16       16.35       18.01      3.69 o
   3   5  16      110.53      112.43      5.11 o
 -10   6  16       29.77       20.79      4.70 o
  -8   6  16       61.16       50.53      3.53 o
  -6   6  16       60.69       50.38      7.55 o
  -4   6  16        3.17        2.98      2.08 o
  -2   6  16      107.90       99.30      3.74 o
   0   6  16      214.05      209.86      7.88 o
   2   6  16        5.98        0.38      3.55 o
  -7   7  16       18.36       14.77      3.61 o
  -5   7  16       32.32       23.07      3.60 o
  -3   7  16       20.13       10.96      2.93 o
  -1   7  16       10.19        7.99      3.01 o
 -11   1  17        6.05        2.33      5.95 o
  -9   1  17       58.59       66.72      2.96 o
  -7   1  17       67.34       82.86      3.94 o
  -5   1  17       11.60       11.98      2.05 o
  -3   1  17        4.72        3.02      2.02 o
  -1   1  17      147.28      156.71      8.64 o
   1   1  17      132.45      121.15      5.03 o
   3   1  17       22.25       23.67      3.10 o
 -12   2  17       48.17       47.28      3.26 o
 -10   2  17       86.61       88.17      6.37 o
  -8   2  17       15.37       13.12      2.22 o
  -6   2  17        2.83        3.36      2.17 o
  -4   2  17      303.90      315.39      6.16 o
  -2   2  17      152.02      133.39      4.95 o
   0   2  17        3.31        0.91      3.52 o
   2   2  17       71.47       74.46      7.46 o
   4   2  17      110.49      117.56      9.56 o
 -11   3  17        3.08        1.47      4.28 o
  -9   3  17        0.50        0.15      2.36 o
  -7   3  17        0.01       -1.03      2.01 o
  -5   3  17        2.80        4.49      1.67 o
  -3   3  17       11.64        6.18      1.20 o
  -1   3  17       60.97       53.00      4.70 o
   1   3  17       25.77       20.21      1.69 o
   3   3  17       47.61       40.36      5.03 o
 -10   4  17       18.49       21.38      3.85 o
  -8   4  17       13.30       12.72      1.68 o
  -6   4  17       31.87       24.06      3.94 o
  -4   4  17       34.18       30.80      2.58 o
  -2   4  17        0.26       -0.89      3.61 o
   0   4  17       21.76       13.68      3.86 o
   2   4  17       74.32       78.07      5.23 o
  -9   5  17       11.61       16.16      9.22 o
  -7   5  17        0.57        4.46      5.28 o
  -5   5  17        0.59       -0.33      3.69 o
  -3   5  17       39.68       31.80      2.66 o
  -1   5  17      105.31       96.85      3.94 o
   1   5  17        0.02        5.49      4.00 o
  -8   6  17        1.14        1.27      4.86 o
  -6   6  17        1.99       -0.73      3.32 o
  -4   6  17       51.38       62.48      3.97 o
  -2   6  17       52.36       48.51      4.03 o
   0   6  17        0.09       -2.72      3.94 o
 -10   0  18       21.69       15.26      4.19 o
  -8   0  18      319.65      327.51      9.56 o
  -6   0  18      296.02      298.33      9.73 o
  -4   0  18       56.18       55.84      4.02 o
  -2   0  18      155.46      156.79      6.20 o
   0   0  18       25.85       15.76      3.52 o
   2   0  18       32.08       30.35      4.19 o
 -11   1  18        0.55        2.82      2.34 o
  -9   1  18        4.20        2.86      2.19 o
  -7   1  18       97.85       96.99      3.50 o
  -5   1  18      105.10      107.49      3.62 o
  -3   1  18        4.88        7.09      2.01 o
  -1   1  18       19.52        7.63      2.02 o
   1   1  18      100.18      102.56      4.01 o
 -10   2  18       11.26        5.50      3.61 o
  -8   2  18       17.63       20.36      3.52 o
  -6   2  18       26.56       28.18      2.67 o
  -4   2  18       39.23       30.21      2.25 o
  -2   2  18       32.10       26.99      2.20 o
   0   2  18        0.82        2.51      4.28 o
   2   2  18        0.02        5.03      6.88 o
  -9   3  18        8.71        8.75      2.78 o
  -7   3  18       54.10       49.39      3.18 o
  -5   3  18       77.15       81.60      3.10 o
  -3   3  18       43.99       39.64      3.10 o
  -1   3  18       52.54       48.42     10.15 o
   1   3  18       62.67       69.90      6.79 o
  -8   4  18       11.05        8.20      3.23 o
  -6   4  18        3.24        3.97      2.78 o
  -4   4  18       55.40       55.55      3.37 o
  -2   4  18      183.93      192.25      6.16 o
   0   4  18       16.26       10.82      3.83 o
  -7   5  18        0.00        7.84      3.40 o
  -5   5  18        4.60        5.59      3.17 o
  -3   5  18       21.96       26.28      2.94 o
  -1   5  18       48.66       43.46      6.88 o
  -9   1  19        0.02        1.57      2.77 o
  -7   1  19        2.32        2.55      2.78 o
  -5   1  19        8.50        8.05      2.77 o
  -3   1  19       11.64        9.83      2.13 o
  -1   1  19        0.01        0.62      2.60 o
  -8   2  19        1.59        9.55      2.44 o
  -6   2  19        0.35       -2.36      2.36 o
  -4   2  19       10.91        9.20      2.41 o
  -2   2  19      100.36      104.31      6.54 o
   0   2  19      183.55      185.44      6.46 o
  -7   3  19       12.60        8.28      2.84 o
  -5   3  19        3.98        1.16      3.44 o
  -3   3  19       67.48       62.63      4.31 o
  -1   3  19        2.56        7.98      3.16 o
  -6   4  19        0.01       -1.16     12.07 o
  -4   4  19       32.27       35.36     11.07 o
  -6   0  20       10.31        4.19      3.86 o
  -4   0  20       20.12       19.79      3.69 o
  -5   1  20        0.67       -0.95      2.82 o
 
